# Supplementary material for: Identification and expression profiling of microRNAs involved in the stigma exsertion under high-temperature stress in tomato
Source: BMC Genomics. 2017 Nov 2;18:843. doi: 10.1186/s12864-017-4238-9 (PMC5668977; doi:10.1186/s12864-017-4238-9)
Supplement: Supplementary file 1 — Evaluation of the correction of the reduplicate biological samples. Table S2. Known miRNAs identified from stamen and pistil libraries. Table S3. Differentially expressed known and novel miRNAs between stamen and pistil CK-2d libraries. Table S4. Novel miRNAs identified from stamen and pistil libraries. Table S5. Differentially expressed miRNAs shared between stamen and pistil under heat stress condition. Table S6. Stamen specific differentially expressed miRNAs. Table S7. Pistil specific differentially expressed miRNAs. Table S8. Target genes of differentially expressed miRNAs in stamen. Table S9. Target genes of differentially expressed miRNAs in pistil. Table S10. List of primers used for qRT-PCR analysis. Table S11. List of primers used for RLM-5′ RACE analysis. (XLS 299 kb) [file 12864_2017_4238_MOESM1_ESM.xls]

## Sheet: Table S1
Table S1-Evaluating the correction of the reduplicate biological samples.
Sample	pistil_CK-12d_rep1	pistil_CK-12d_rep2	pistil_CK-2d_rep1	pistil_CK-2d_rep2	pistil_HS-12d_rep1	pistil_HS-12d_rep2	pistil_HS-2d_rep1	pistil_HS-2d_rep2	stamen_CK-12d_rep1	stamen_CK-12d_rep2	stamen_CK-2d_rep1	stamen_CK-2d_rep2	stamen_HS-12d_rep1	stamen_HS-12d_rep2	stamen_HS-2d_rep1	stamen_HS-2d_rep2
pistil_CK-12d_rep1	1	1	0.73	0.9	0.84	0.71	0.75	0.87	0.48	0.47	0.52	0.51	0.63	0.6	0.46	0.48
pistil_CK-12d_rep2	1	1	0.71	0.89	0.83	0.69	0.72	0.86	0.49	0.48	0.49	0.48	0.63	0.59	0.46	0.47
pistil_CK-2d_rep1	0.73	0.71	1	0.92	0.88	0.92	0.98	0.92	0.47	0.46	0.91	0.88	0.69	0.86	0.65	0.7
pistil_CK-2d_rep2	0.9	0.89	0.92	1	0.88	0.81	0.91	0.97	0.48	0.47	0.79	0.77	0.67	0.75	0.6	0.63
pistil_HS-12d_rep1	0.84	0.83	0.88	0.88	1	0.93	0.86	0.82	0.46	0.45	0.69	0.65	0.77	0.77	0.54	0.58
pistil_HS-12d_rep2	0.71	0.69	0.92	0.81	0.93	1	0.9	0.81	0.48	0.46	0.75	0.72	0.74	0.85	0.57	0.62
pistil_HS-2d_rep1	0.75	0.72	0.98	0.91	0.86	0.9	1	0.93	0.49	0.48	0.9	0.88	0.69	0.85	0.65	0.7
pistil_HS-2d_rep2	0.87	0.86	0.92	0.97	0.82	0.81	0.93	1	0.5	0.5	0.81	0.8	0.63	0.77	0.63	0.65
stamen_CK-12d_rep1	0.48	0.49	0.47	0.48	0.46	0.48	0.49	0.5	1	1	0.48	0.55	0.72	0.77	0.8	0.7
stamen_CK-12d_rep2	0.47	0.48	0.46	0.47	0.45	0.46	0.48	0.5	1	1	0.48	0.54	0.72	0.77	0.79	0.69
stamen_CK-2d_rep1	0.52	0.49	0.91	0.79	0.69	0.75	0.9	0.81	0.48	0.48	1	0.98	0.61	0.83	0.71	0.74
stamen_CK-2d_rep2	0.51	0.48	0.88	0.77	0.65	0.72	0.88	0.8	0.55	0.54	0.98	1	0.6	0.85	0.73	0.76
stamen_HS-12d_rep1	0.63	0.63	0.69	0.67	0.77	0.74	0.69	0.63	0.72	0.72	0.61	0.6	1	0.83	0.65	0.62
stamen_HS-12d_rep2	0.6	0.59	0.86	0.75	0.77	0.85	0.85	0.77	0.77	0.77	0.83	0.85	0.83	1	0.79	0.78
stamen_HS-2d_rep1	0.46	0.46	0.65	0.6	0.54	0.57	0.65	0.63	0.8	0.79	0.71	0.73	0.65	0.79	1	0.97
stamen_HS-2d_rep2	0.48	0.47	0.7	0.63	0.58	0.62	0.7	0.65	0.7	0.69	0.74	0.76	0.62	0.78	0.97	1
Two biological replications were performed for each sample. The coefficient of repeatability marked by green box represented the profile of sRNA >5 TPM (transcripts per million) at least in one biological replication.

## Sheet: Table S2
Table S2- Known miRNAs identified from stamen and pistil libraries.
miRNAs			stamen								pistil
miRNA	miR sequence	Length	CK-2d	HS-2d	log2(HS-2d/CK-2d)	P-value	CK-12d	HS-12d	log2(HS-12d/CK-12d)	P-value	CK-2d	HS-2d	log2(HS-2d/CK-2d)	P-value	CK-12d	HS-12d	log2(HS-12d/CK-12d)	P-value
miR398a-5p	GGGUUGAUUUGAGAACAUAUG	21	25.45	0.36	-6.14352	1.9507e-07	0.42	2.28	2.44057	1	4.42	0.81	-2.44805	1	0.45	1.86	2.04731	0.578315
miR395a	CUGAAGUGUUUGGGGGAACUC	21	61.91	5.75	-3.42854	2.18823e-05	38.29	4.24	-3.17483	1.70783e-06	10.38	3.29	-1.65765	1	6.36	1.34	-2.24679	0.0414639
miR398b-3p	UGUGUUCUCAGGUUACCCCUG	21	11.63	0.18	-6.01371	6.42655e-05	0.26	0.63	1.27684	1	15.97	0.27	-5.88626	0.00125962	0.17	0.36	1.08246	1
miR397-5p	AUUGAGUGCAGCGUUGAUGAC	21	23.21	2.16	-3.42564	0.000306343	3.09	5.06	0.711531	1	68.93	7.05	-3.28944	0.023385	4.78	6.92	0.533761	0.955182
miR160a-3p	GCGUAUGAGGAGCCAAGCAUA	21	12.72	1.07	-3.57142	0.00191715	8	0.95	-3.074	0.00173384	2.97	4.32	0.540568	1	2.55	4	0.649503	0.903927
miR162a-5p	GGAGGCAGCGGUUCAUCGAUC	21	20.07	4.31	-2.21928	0.0141254	14.07	5.06	-1.47541	0.0236551	2.17	1.44	-0.591626	1	2.04	2.72	0.415037	1
miR156e-3p	GCUUACUCUCUAUCUGUCACC	21	22.84	6.46	-1.82196	0.0406798	25.27	2.98	-3.08404	1.29544e-05	0.67	0.34	-0.978626	1	1.04	0.62	-0.746243	0.90771
miR156e-5p	UGAUAGAAGAGAGUGAGCAC	20	32.54	14.19	-1.19734	0.175742	57.52	8.22	-2.80685	4.05419e-06	1.34	1.55	0.210035	1	2.94	1.7	-0.790281	0.823506
miR319b	UUGGACUGAAGGGAGCUCCCUU	22	15.48	5.75	-1.42877	0.185831	15.12	0.63	-4.58496	1.4058e-06	25.52	39.32	0.623635	1	65.53	9.68	-2.75908	3.47362e-08
miR1918	UGUUGGUGAGAGUUCGAUUCUC	22	11.21	4.67	-1.26329	0.299763	32.07	3.22	-3.31609	1.5094e-06	6.69	2.82	-1.24631	1	8.54	2.46	-1.79558	0.0443807
miR4376-5p	UACGCAGGAGAGAUGAUGCUG	21	1.38	6.64	2.26651	0.409865	7.58	6.11	-0.311025	0.629769	6.42	9.66	0.58945	1	12.29	4.36	-1.49508	0.0788906
miR168b-3p	CCCGCCUUGCAUCAACUGAAU	21	45.43	27.85	-0.705968	0.562472	22.23	25.04	0.171727	0.838784	13.54	11.18	-0.276308	1	11.09	4.82	-1.20215	0.160874
miR168a-3p	CCUGCCUUGCAUCAACUGAAU	21	8.02	3.95	-1.02175	0.609315	11.87	1.43	-3.05323	0.00033024	2.04	3.39	0.732716	1	1.87	1.34	-0.480805	0.932002
miR168a-5p	UCGCUUGGUGCAGGUCGGGAC	21	234.49	156.28	-0.585393	0.643806	111.72	120.92	0.114165	0.70057	74.21	87.83	0.2431	1	40.41	45.26	0.163524	1
miR393-5p	UCCAAAGGGAUCGCAUUGAUC	21	22.23	13.46	-0.72383	0.695576	31.67	21.35	-0.568881	0.141147	1.96	0.84	-1.22239	1	5	6.72	0.426533	0.985998
miR162	UCGAUAAACCUCUGCAUCCAG	21	345.68	247.78	-0.480377	0.730847	887.52	471.43	-0.912736	0.0208472	193.25	171.27	-0.174196	1	289.6	261.94	-0.144825	0.82227
miR156d-5p	UGACAGAAGAGAGUGAGCAC	20	44.2	31.41	-0.492822	0.800017	93.5	8.24	-3.50425	2.4402e-08	1.83	2.24	0.291655	1	6.18	2.17	-1.50991	0.304756
miR319c	CUUGGACUGAAGGGAGCUCCC	21	5.21	2.52	-1.04786	0.805796	5.79	0.76	-2.92949	0.00968558	29.28	32.51	0.150968	1	65.24	25.81	-1.33783	0.00825322
miR319b	UUGGACUGAAGGGAGCUCCCU	21	96.33	71.47	-0.430647	0.877812	104.71	13.48	-2.95751	3.75968e-07	225.22	260.08	0.207621	1	347.95	77.22	-2.17183	2.35112e-07
miR319-3p	UUGGACUGAAGGGUUUCCUUC	21	220.02	168.68	-0.383346	0.892762	431.78	137.81	-1.64762	0.000489431	30.34	46.77	0.624362	1	76.86	9.44	-3.02537	1.30317e-10
miR6027-3p	UGAAUCCUUCGGCUAUCCAUAA	22	120.47	92.66	-0.378655	0.917213	161.46	120.88	-0.417601	0.171345	77.47	81.53	0.0736933	1	56.8	47.87	-0.246769	0.840969
miR167d-3p	GAUCAUGUGGUUGCUUCACC	20	53.49	41.47	-0.367201	0.918957	83.51	69.63	-0.26224	0.291466	4.96	3.77	-0.395776	1	4.7	3.12	-0.591115	0.731026
miR319b	UGGACUGAAGGGAGCUCCCU	20	2.41	0.54	-2.158	0.935126	1.65	0.32	-2.36632	0.521341	12.67	9.74	-0.379423	1	17.57	3.11	-2.49813	8.94909e-05
miR482c	UCUUGCCAAUACCGCCCAUUCC	22	105.03	85.34	-0.299507	0.981505	145.69	169.11	0.21506	0.786686	119.33	89.69	-0.411938	1	121.63	139.94	0.202309	1
miR390b-5p	AAGCUCAGGAGGGAUAGCGCC	21	450.54	364.55	-0.305538	0.985169	234.82	320.39	0.448274	0.94249	130.73	115.92	-0.173461	1	65.92	171.87	1.38253	0.810866
miR394-5p	UUGGCAUUCUGUCCACCUCC	20	60.79	125.72	1.04831	0.989754	197.59	184.85	-0.0961549	0.432114	129.64	133.07	0.0376744	1	262.2	137.24	-0.933967	0.0932933
miR390b-5p	AAGCUCAGGAGGGAUAGCGC	20	18.23	14.38	-0.342251	1	10.97	11.82	0.107667	0.826216	4.45	3.91	-0.186637	1	2.66	10.29	1.95174	0.729668
miR1919a	ACGAGAGUCAUCUGUGACAGG	21	9.14	10.42	0.189089	1	11.71	13.48	0.203079	0.890037	2.8	5.09	0.862239	1	4.28	5.61	0.39039	0.926295
miR172a	AGAAUCUUGAUGAUGCUGCA	20	45.33	94.77	1.06396	1	107.69	162.18	0.590712	0.992877	17.71	13.88	-0.351557	1	11.81	14.49	0.295049	1
miR172c	AGAAUCUUGAUGAUGCUGCAG	21	723.54	1184.49	0.711121	1	1473.22	1887.72	0.357672	0.972011	190.8	179.7	-0.0864708	1	154.12	166.29	0.109647	0.996522
miR172b	AGAAUCUUGAUGAUGCUGCAU	21	34.55	52.25	0.596745	1	60.66	59.66	-0.0239815	0.627802	133.88	66.77	-1.00367	1	110.56	41.52	-1.41295	0.0128007
miR166d-5p	AGAAUGUUGUCUGGUUCGAAA	21	6.77	4.84	-0.484149	1	15.8	1.36	-3.53825	2.41345e-05	1.95	1.24	-0.653134	1	0.73	1.91	1.3876	0.770123
miR319-5p	AGGAAACUGUUUAGUCCAACC	21	3.92	8.09	1.04529	1	24.78	3.23	-2.93957	2.73889e-05	0	0.54	－	1	0	0	－	－
miR319	AUUGGACUGAAGGGAGCUCC	20	4.38	7.18	0.713053	1	9.56	3.68	-1.3773	0.0560389	10.24	12.66	0.306062	1	13.14	5.54	-1.24601	0.123899
miR390b-3p	CGCUAUCCAUCCUGAGUUUCA	21	56.61	46.51	-0.283516	1	38.2	40.4	0.0807827	0.724592	12.96	7.37	-0.814329	1	12.66	9.63	-0.39467	0.72609
miR482a	CUUUCCAAUUCCACCCAUUCCUA	23	6.14	10.96	0.835937	1	15.78	11.28	-0.48433	0.293956	4.9	2.71	-0.854489	1	6.74	2.36	-1.51396	0.231142
miR482e-3p	CUUUCCUACUCCUCCCAUACC	21	13.55	13.66	0.0116646	1	22.66	28.84	0.347923	0.938098	17.09	19.41	0.183648	1	19.98	28.55	0.514934	0.984969
miR167a-5p	GAAGCUGCCAGCAUGAUCUA	20	116.59	84.02	-0.472639	1	29.3	20.07	-0.54586	0.156909	17.46	40.96	1.23016	1	2.06	3.44	0.739764	0.984065
miR172d-3p	GAAUCUUGAUGAUGCUGCAG	20	10.15	11.85	0.223407	1	3.91	2.81	-0.476598	0.738572	3.4	3.55	0.0622843	1	0.17	0.76	2.16046	0.966228
miR172d	GAGAAUCUUGAUGAUGCUGCA	21	7.46	17.41	1.22267	1	17.37	21.64	0.317103	0.922578	2.63	3.47	0.399873	1	3.33	2.88	-0.209453	0.940601
miR171a	GAUUGAGCCGUGCCAAUAUC	20	1.49	1.07	-0.477702	1	1.21	1.09	-0.150679	1	10.71	7.14	-0.584963	1	2.5	3.08	0.301002	1
miR172c-5p	GCAGCAUCUUCAAGAUUCAC	20	3.73	2.88	-0.373107	1	4.17	12.07	1.53331	1	0.67	1.31	0.967334	1	0.7	2.59	1.88753	0.486962
miR172c-5p	GCAGCAUCUUCAAGAUUCACA	21	24.19	25.68	0.0862344	1	24.94	87.69	1.81395	0.979503	3.88	4.4	0.181447	1	1.61	12.84	2.99551	0.567707
miR156d-3p	GCUCUCUAUGCUUCUGUCAUC	21	62.77	63.55	0.0178169	1	99.94	91.19	-0.132187	0.409344	14.97	10.29	-0.540831	1	8.51	11.35	0.415461	0.921076
miR172d-3p	GGAAUCUUGAUGAUGCUGCA	20	24.45	35.01	0.517933	1	43.58	45.3	0.0558449	0.666123	5.92	6.39	0.110219	1	6.55	5.08	-0.366666	0.795523
miR172d-3p	GGAAUCUUGAUGAUGCUGCAG	21	349.64	330.56	-0.0809581	1	672.36	337.37	-0.994902	0.0139501	181.16	143.48	-0.336415	1	143.08	115.72	-0.306184	0.854269
miR164a-5p	GGAGAAGCAGGGCACGUGCA	20	132.1	97.88	-0.432544	1	14.46	17.34	0.262036	0.891132	8	11.16	0.480265	1	0.24	4.26	4.14975	0.232852
miR396-3p	GUCCAAGAAAGCUGUGGGAAA	21	44.95	43.09	-0.060968	1	45.37	65.81	0.536568	1	12.41	26.38	1.08794	1	7.07	12.04	0.768053	0.698036
miR396a-3p	GUUCAAUAAAGCUGUGGGAAG	21	265.75	241.44	-0.138405	1	238.77	606.88	1.34579	1	15.73	21.5	0.450818	1	8.1	37.83	2.22354	0.291148
miR171a-5p	UAUUGGCCUGGUUCACUCAGA	21	15.22	22.98	0.59441	1	49.81	43.34	-0.200736	0.372867	88.81	130.37	0.553818	1	119.02	96.7	-0.299616	0.658076
miR171c	UAUUGGUGCGGUUCAAUGAGA	21	4.07	4.67	0.198394	1	7.22	7.93	0.135322	0.896666	6.24	13.63	1.12717	1	8.64	10.62	0.297681	1
miR393-5p	UCCAAAGGGAUCGCAUUGAUCC	22	330.27	419.78	0.345988	1	365.41	105.86	-1.78736	0.000210717	52.86	34.33	-0.622707	1	50.12	12.49	-2.00461	6.62211e-05
miR396-3p	UCCAAGAAAGCUGUGGGAAA	20	26.66	46.88	0.814296	1	36.45	64.65	0.826732	1	8.18	17.05	1.0596	1	6.07	6.66	0.133826	1
miR396a-5p	UCCACAGCUUUCUUGAACUG	20	8.49	7.89	-0.105739	1	17.12	3.13	-2.45145	0.000620312	0.11	0.12	0.125531	1	0.39	0.17	-1.19794	1
miR168c-3p	UCCCGCCUUGCAUCAACUGAAU	22	9.48	10.96	0.209289	1	5.2	9.98	0.940528	1	3.04	8.04	1.40312	1	2.73	3.15	0.206451	1
miR162	UCGAUAAACCUCUGCAUCCA	20	6.88	7	0.0249464	1	14.24	4.39	-1.69766	0.0136766	3.57	2.08	-0.779341	1	8.41	3.81	-1.14231	0.384692
miR166a-3p	UCGGACCAGGCUUCAUUCCC	20	24.82	28.75	0.212059	1	35.43	36.04	0.0246275	0.6744	20.16	21.59	0.0988676	1	26.52	26.14	-0.0208216	0.937138
miR166c-3p	UCGGACCAGGCUUCAUUCCCC	21	972.13	979.99	0.0116178	1	1366.77	1660.99	0.281273	0.83585	766.06	913.37	0.253742	1	910.88	969.44	0.0898906	0.967537
miR166c-3p	UCGGACCAGGCUUCAUUCCU	20	28.27	27.68	-0.0304279	1	31.84	37.98	0.2544	0.86463	24.59	25.92	0.075994	1	26.33	19.21	-0.45485	0.543922
miR166c-3p	UCGGACCAGGCUUCAUUCCUC	21	1005.8	1445.15	0.522876	1	2195.68	3623.53	0.722728	1	1031.12	1356.68	0.395868	1	1302.87	1753.53	0.428569	1
miR166f	UCUCGGACCAGGCUUCAUUC	20	1.4	1.79	0.354533	1	1.79	1.62	-0.143966	0.967486	11.38	11.41	0.00379823	1	17.16	23.36	0.444991	0.848549
miR6026	UCUUGGCUAGAGUUGUAUUGC	21	3.84	4.13	0.105035	1	11.64	4.17	-1.48097	0.0335435	2.72	2.12	-0.359542	1	9	2.42	-1.89492	0.0285701
miR482e-3p	UCUUUCCUACUCCUCCCAUA	20	15.91	26.59	0.74095	1	24.46	29.17	0.254061	0.86223	14.68	16.04	0.127822	1	11.09	29.77	1.4246	0.140474
miR482e-3p	UCUUUCCUACUCCUCCCAUAC	21	52.83	50.14	-0.0753954	1	66.06	100.49	0.605203	1	54.94	46.06	-0.254342	1	61.84	104.01	0.75011	0.565382
miR482e-3p	UCUUUCCUACUCCUCCCAUACC	22	1595.47	1469.92	-0.118244	1	2127.18	3739.39	0.813861	1	1882.78	1918.56	0.0271595	1	1981.45	3754.9	0.922218	0.779746
miR167c-5p	UGAAGCUGCCAGCAUGAUCU	20	31.53	36.8	0.222981	1	59.38	62.13	0.065313	0.663583	9.59	7.74	-0.309197	1	8.17	4.46	-0.873292	0.481929
miR167a	UGAAGCUGCCAGCAUGAUCUA	21	6866.82	9030.03	0.395089	1	12516.4	10643.5	-0.233842	0.288079	1435.62	1867.98	0.379805	1	1441.57	827.71	-0.800444	0.235167
miR167a	UGAAGCUGCCAGCAUGAUCUAA	22	309.65	588.85	0.927262	1	643.63	540.69	-0.25143	0.281893	80.29	104.79	0.384209	1	95.85	36.05	-1.41078	0.00728036
miR6027-3p	UGAAUCCUUCGGCUAUCCAUA	21	101.69	87.45	-0.217648	1	189.43	81.37	-1.2191	0.00607368	74.72	52.91	-0.497954	1	73.78	30.64	-1.26781	0.00586857
miR156a	UGACAGAAGAUAGAGAGCAC	20	17.26	26.75	0.632106	1	24.52	20.66	-0.247119	0.428354	1	1.16	0.214125	1	0.58	1.08	0.896907	0.973661
miR172d	UGAGAAUCUUGAUGAUGCUGC	21	76.78	103.41	0.429573	1	181.64	225.74	0.31358	0.974564	20.93	24.05	0.200465	1	39.84	23.48	-0.762785	0.239536
miR171a-3p	UGAUUGAGCCGCGCCAAUAUC	21	9.82	10.78	0.134562	1	23.79	25.62	0.106915	0.746062	22.86	23.62	0.0471836	1	30.38	51.3	0.755837	0.84515
miR171a	UGAUUGAGCCGUGCCAAUAU	20	3.86	3.05	-0.339792	1	7.16	5.58	-0.359694	0.583809	23.76	17.41	-0.448619	1	27.29	21.97	-0.312838	0.635972
miR171a	UGAUUGAGCCGUGCCAAUAUC	21	120.78	137.36	0.18558	1	329.29	220.57	-0.578122	0.0863765	944.11	714	-0.403031	1	1397.82	1352.22	-0.0478487	0.85363
miR171c-3p	UGAUUGAGCCGUGUCAAUAUC	21	16.25	34.3	1.07777	1	83.67	48.72	-0.780196	0.0516557	17.2	17.13	-0.00588341	1	31.45	24.39	-0.36677	0.594372
miR160a	UGCCUGGCUCCCUGUAUGCCA	21	62.99	48.67	-0.37209	1	109.48	47.17	-1.21473	0.00733087	282.92	324.89	0.199557	1	384.52	171.16	-1.16771	0.00622347
miR6022	UGGAAGGGAGAAUAUCCAGGA	21	34.23	51.02	0.575802	1	56.64	55.81	-0.0212976	0.771699	36.9	40.22	0.124292	1	46.14	15.27	-1.59532	0.00107261
miR319b	UGGACUGAAGGGAGCUCCCUA	21	0.14	0	－	1	0.58	0.66	0.186413	1	4.21	12.43	1.56193	1	6.21	4.79	-0.374568	0.782328
miR164b-5p	UGGAGAAGCAGGGCACGUGC	20	20.27	28.73	0.503212	1	29.58	49.98	0.756729	1	2.33	2.25	-0.050405	1	2.04	6.96	1.77052	0.195896
miR164a-5p	UGGAGAAGCAGGGCACGUGCA	21	1635.95	2178.19	0.413001	1	1856.15	3664.52	0.981311	1	144.43	157.25	0.12269	1	83	212.71	1.3577	0.596175
miR1919c-5p	UGUCGCAGAUGACUUUCGCC	20	10.92	16.52	0.597241	1	23.47	15.54	-0.594831	0.189428	11.33	5.43	-1.06112	1	14.65	9.12	-0.683795	0.503515
miR1919c-5p	UGUCGCAGAUGACUUUCGCCC	21	180.75	238.49	0.399933	1	419.59	324.35	-0.371429	0.188477	178.4	158.09	-0.17437	1	215.92	199.92	-0.111074	0.855538
miR482e-5p	UGUGGGUGGGGUGGAAAGAUU	21	52.28	45.81	-0.190597	1	36.98	96	1.37629	1	40.5	61.52	0.603134	1	26.1	81.19	1.63725	0.573338
miR396a-3p	UUCAAUAAAGCUGUGGGAAG	20	15.28	15.62	0.0317499	1	38.7	29.2	-0.406365	0.243537	1.32	0.96	-0.459432	1	1	1.22	0.286881	1
miR482a	UUCCAAUUCCACCCAUUCCUA	21	4.67	10.61	1.18393	1	14.04	11.98	-0.228915	0.559666	3.88	4.24	0.128008	1	6.24	1.38	-2.17688	0.0403312
miR396a-5p	UUCCACAGCUUUCUUGAACU	20	74.21	76.67	0.0470486	1	102.68	48.92	-1.06966	0.0141108	4.82	7.18	0.574951	1	4.95	6.43	0.37739	0.950117
miR396a-5p	UUCCACAGCUUUCUUGAACUG	21	1848.39	2975.94	0.687076	1	4389.68	1568.18	-1.48502	0.0010192	88.69	85.58	-0.0514978	1	81.16	70.03	-0.212796	0.838388
miR396b	UUCCACAGCUUUCUUGAACUU	21	892.24	1077.65	0.272385	1	1902.05	937.87	-1.0201	0.0117266	230.94	305.56	0.403938	1	253.82	161.49	-0.652361	0.245201
miR396b	UUCCACAGCUUUCUUGAACUUC	22	32.68	55.48	0.76356	1	93.25	92.53	-0.0111825	0.567182	13.75	17.12	0.316251	1	14.17	27.81	0.972764	0.376537
miR166d-3p	UUCGGACCAGGCUUCAUUCCC	21	20.15	23.55	0.224947	1	28.52	26.98	-0.0800836	0.53245	11.34	13.47	0.248329	1	16.02	19.94	0.315791	1
miR6026	UUCUUGGCUAGAGUUGUAUUGC	22	72.42	59.59	-0.281318	1	235.44	99.77	-1.23868	0.00440418	68.38	37.68	-0.859775	1	115.36	59.3	-0.960039	0.0809133
miR156b	UUGACAGAAGAUAGAGAGCA	20	18.84	21.55	0.193889	1	35.4	17.94	-0.980569	0.0388357	0.94	2.5	1.4112	1	2.46	2.59	0.0742938	1
miR156c	UUGACAGAAGAUAGAGAGCAC	21	457.3	470.85	0.0421266	1	1106.33	556.57	-0.991147	0.014935	42.39	49.58	0.226034	1	52.14	58.96	0.177346	1
miR171d	UUGAGCCGCGCCAAUAUCACG	21	11.89	13.11	0.140919	1	20.88	21.95	0.0720992	0.784656	26.67	27.11	0.0236073	1	30.38	50.15	0.723128	0.938466
miR171b	UUGAGCCGUGCCAAUAUCACG	21	8.31	11.48	0.466202	1	18.43	10.18	-0.856319	0.104333	10.44	14.91	0.514159	1	16.27	6.92	-1.23337	0.106496
miR319b	UUGGACUGAAGGGAGCUCCC	20	68.21	63.58	-0.10141	1	65.05	30.58	-1.08896	0.0153556	425.57	668.78	0.652135	1	618.05	329.63	-0.906876	0.044211
miR319c-3p	UUGGACUGAAGGGAGCUCCU	20	6.39	6.83	0.0960696	1	10.67	10.01	-0.0921182	0.698076	19.82	28.57	0.527544	1	23.7	11.66	-1.02332	0.177057
miR319c-3p	UUGGACUGAAGGGAGCUCCUU	21	180.74	186.91	0.0484279	1	283.83	253.61	-0.162415	0.47347	287.86	437.68	0.604509	1	391.44	221.29	-0.822853	0.151317
miR319-3p	UUGGACUGAAGGGUUUCCUU	20	9.2	7.36	-0.321928	1	14.48	4.44	-1.70543	0.00977442	0.82	2	1.2863	1	3.47	0.36	-3.26887	0.0757935
miR159	UUGGAUUGAAGGGAGCUCUA	20	4.01	5.03	0.326956	1	5.13	4.75	-0.111031	0.85857	29.4	58.06	0.981728	1	23.23	25.11	0.112273	1
miR6024	UUUAGCAAGAGUUGUUUUACC	21	18.48	19.21	0.0558928	1	81.88	42.57	-0.943674	0.0242046	21.17	27.05	0.353607	1	61.45	30.56	-1.00777	0.0748191
miR482a	UUUCCAAUUCCACCCAUUCC	20	10.72	20.48	0.933911	1	21.16	19.85	-0.0922006	0.565792	10.41	5.09	-1.03223	1	13.93	8.37	-0.734896	0.512607
miR482a	UUUCCAAUUCCACCCAUUCCU	21	10.75	11.68	0.119704	1	11.71	16.15	0.463793	0.994342	7.48	4.87	-0.619116	1	7.94	4.63	-0.778127	0.606829
miR482a	UUUCCAAUUCCACCCAUUCCUA	22	771.12	1566.42	1.02244	1	1634.26	1688.16	0.0468141	0.580386	576.39	439.77	-0.390296	1	846.22	330.06	-1.3583	0.00117171
miR482e-3p	UUUCCUACUCCUCCCAUACC	20	10.52	7.36	-0.515357	1	9.09	15.78	0.795745	1	9.95	8.73	-0.188715	1	9.77	17.7	0.857319	0.799865
miR482d-3p	UUUCCUAUUCCACCCAUGCCA	21	5.25	5.57	0.0853599	1	10.41	4.51	-1.20677	0.0863112	4.75	3.21	-0.565354	1	8.8	4.29	-1.03653	0.370381
miR482d-3p	UUUCCUAUUCCACCCAUGCCAA	22	71.75	81.73	0.187887	1	150.78	62.36	-1.27375	0.00435046	84.52	67.57	-0.32291	1	112.22	47.45	-1.24185	0.0115247
miR159	UUUGGAUUGAAGGGAGCUCU	20	1.4	2.51	0.842261	1	2.01	1.09	-0.882867	0.804732	13.95	15.53	0.154793	1	9.5	8.29	-0.196555	0.810467
miR159	UUUGGAUUGAAGGGAGCUCUA	21	189.03	241.41	0.35287	1	444.71	224.69	-0.984929	0.0153556	3016.17	3841	0.348764	1	4271.12	2096.88	-1.02637	0.0133967
miR6024	UUUUAGCAAGAGUUGUUUUACC	22	17	22.97	0.434216	1	82.75	46.89	-0.819479	0.0381514	22.75	25.02	0.137215	1	55.86	27.84	-1.00466	0.0553787
The sequencing data of identified miRNAs were normalized toTPM (transcripts per million clean tags). Differential expression of miRNAs was defined as following rules: |log2(HS/CK)| ≥ 1 and P-value ≤ 0.05. Highlighted in red indicated these miRNAs were differential expression.

## Sheet: Table S3
Table S3 - Differentially expressed known and novel miRNAs between stamen and pistil CK-2d libraries.
miRNA	miR sequence	Length	Stamen	Pistil	log2(CK-2d/CK-2d)	P-value
miR390b-5p	AAGCUCAGGAGGGAUAGCGC	20	18.23	4.45	-2.03444	0.0186006
miR390b-5p	AAGCUCAGGAGGGAUAGCGCC	21	450.54	130.73	-1.78506	0.00845666
miR168b-3p	CCCGCCUUGCAUCAACUGAAU	21	45.43	13.54	-1.74642	0.0187645
miR390b-3p	CGCUAUCCAUCCUGAGUUUCA	21	56.61	12.96	-2.12699	0.00505575
miR395a	CUGAAGUGUUUGGGGGAACUC	21	61.91	10.38	-2.57637	0.000867274
miR167d-3p	GAUCAUGUGGUUGCUUCACC	20	53.49	4.96	-3.43086	0.000675658
miR172c-5p	GCAGCAUCUUCAAGAUUCACA	21	24.19	3.88	-2.64028	0.00184421
miR160a-3p	GCGUAUGAGGAGCCAAGCAUA	21	12.72	2.97	-2.09856	0.0414861
miR156d-3p	GCUCUCUAUGCUUCUGUCAUC	21	62.77	14.97	-2.068	0.00478648
miR156e-3p	GCUUACUCUCUAUCUGUCACC	21	22.84	0.67	-5.09126	2.09185e-06
miR172d-3p	GGAAUCUUGAUGAUGCUGCA	20	24.45	5.92	-2.04617	0.0130886
miR162a-5p	GGAGGCAGCGGUUCAUCGAUC	21	20.07	2.17	-3.20927	0.000334452
miR398a-5p	GGGUUGAUUUGAGAACAUAUG	21	25.45	4.42	-2.52555	0.0025237
miR396a-3p	GUUCAAUAAAGCUGUGGGAAG	21	265.75	15.73	-4.07848	3.64836e-07
miR393-5p	UCCAAAGGGAUCGCAUUGAUC	21	22.23	1.96	-3.50358	0.000426635
miR393-5p	UCCAAAGGGAUCGCAUUGAUCC	22	330.27	52.86	-2.6434	0.000833771
miR396-3p	UCCAAGAAAGCUGUGGGAAA	20	26.66	8.18	-1.7045	0.032153
miR168a-5p	UCGCUUGGUGCAGGUCGGGAC	21	234.49	74.21	-1.65984	0.0159222
miR167c-5p	UGAAGCUGCCAGCAUGAUCU	20	31.53	9.59	-1.71712	0.0315423
miR167a	UGAAGCUGCCAGCAUGAUCUA	21	6866.82	1435.62	-2.25797	0.00803031
miR167a	UGAAGCUGCCAGCAUGAUCUAA	22	309.65	80.29	-1.94735	0.0202902
miR156d-5p	UGACAGAAGAGAGUGAGCAC	20	44.2	1.83	-4.59413	0.00035168
miR172d	UGAGAAUCUUGAUGAUGCUGC	21	76.78	20.93	-1.87516	0.0154509
miR156e-5p	UGAUAGAAGAGAGUGAGCAC	20	32.54	1.34	-4.60191	3.73191e-06
miR171a	UGAUUGAGCCGUGCCAAUAUC	21	120.78	944.11	2.96657	0.0489894
miR164b-5p	UGGAGAAGCAGGGCACGUGC	20	20.27	2.33	-3.12094	0.000590867
miR164a-5p	UGGAGAAGCAGGGCACGUGCA	21	1635.95	144.43	-3.50169	4.20748e-06
miR396a-3p	UUCAAUAAAGCUGUGGGAAG	20	15.28	1.32	-3.53303	0.000629186
miR156b	UUGACAGAAGAUAGAGAGCA	20	18.84	0.94	-4.32499	0.00019914
miR156c	UUGACAGAAGAUAGAGAGCAC	21	457.3	42.39	-3.43135	0.0216755
miR319-3p	UUGGACUGAAGGGUUUCCUU	20	9.2	0.82	-3.48794	0.00389042
miR319-3p	UUGGACUGAAGGGUUUCCUUC	21	220.02	30.34	-2.85834	0.000178359
miR159	UUUGGAUUGAAGGGAGCUCUA	21	189.03	3016.17	3.99603	0.000719172
pc-2a	AGAUCAUGUGGUUGCUUCACC	21	18.77	2.8	-2.74493	0.00300842
pc-4a	CAGGUGCUCACUCAGCUAAUA	21	37.61	7.78	-2.27327	0.0169479
pc-9a	UGAAGCUGCCAGCAUGAUCUAAA	23	19.29	3.54	-2.44603	0.0044768
pc-9b	UGAAGCUGCCAGCAUGAUCUAAAC	24	13.76	2.04	-2.75384	0.00393997
pc-13a	AGUUUUGAACUGUGGUAAGAAA	22	10.18	0	－	6.83643e-06
pc-13b	AUAGUUUUGAACUGUGGUAAGA	22	8.02	0	－	4.17291e-05
pc-14a	GUUGAUAGUAGACCAAAGAGAU	22	14.77	0	－	2.61512e-07
pc-14b	UUGAUAGUAGACCAAAGAGAUA	22	13.36	0	－	0.000239162
pc-17	CGGCAGGUCAUCUUUGGCUAC	21	13.21	0.34	-5.27995	1.18137e-05
pc-25	AGGCGCAUGUGUCAUAUCUUUACA	24	63.8	2.88	-4.46942	5.78307e-07
pc-26	AGUUCUUGUAGGGUGAGACAAC	22	84.29	3.56	-4.56541	3.95901e-07
pc-30	AUCCACAUUCAUUUCAUUACACGA	24	6.51	0.45	-3.85466	0.0193325
pc-35	GAGAUGGCUCUGAGGUUGAGUUUG	24	3.35	0.11	-4.92859	0.0245137
pc-37	GAUGAAGCAGUAAUCAUGGUGA	22	19.34	0.17	-6.82991	2.17161e-07
pc-40	UCGCUUGGUGCAGGUCGGGACC	22	54.37	14.52	-1.90477	0.0115102
pc-42	UCUUGGAUUUUAUCGGAGUUA	21	0	8.61	－	0.0104915
pc-48	UGUCUCUCCCUCAAGGGCUCC	21	18.95	4.33	-2.12976	0.0141677
pc-53	UUGGGUAUGAUCAAGUGCGAGU	22	10.31	0	－	6.04494e-06
pc-54	UUGUAGUGAAAUGGAUGUUGAAUC	24	10.84	1.32	-3.03775	0.00395656
pc-59	UUUUUCCACAGCUUUCUUGAA	21	12.42	0.49	-4.66374	0.0364523
Differential expression of miRNAs was defined as following rules: |log2(HS/CK)| ≥ 1 a nd P-value ≤ 0.05. MiRNAs in shading of red were pistil specific. MiRNAs in shading of blue were stamen specific. MiRNAs in shading of green were predominantly expressed in pistil. MiRNAs uncolored were predominantly expressed in stamen.

## Sheet: Table S4
Table S4- Novel miRNAs identified from stamen and pistil libraries.
			miRNA*		precursors						stamen								pistil
miRNA	miR sequence	Length	sequence	length	chromosome	start	end	strand	sequence	folding energy	CK-2d	HS-2d	log2(HS-2d/CK-2d)	P-value	CK-12d	HS-12d	log2(HS-12d/CK-12d)	P-value	CK-2d	HS-2d	log2(HS-2d/CK-2d)	P-value	CK-12d	HS-12d	log2(HS-12d/CK-12d)	P-value
pc-1a	AAAUGACUUGAGAGGUGUAG	20	CTACTTTTAATGTTATT	17	SL2.40ch01	831472	831535	+	GGUUCAAUUUGUUUGCCCUACUUUACUUUUAAAGUAAAGUAAAGUGAGACGAACAAAUUGAAUC	-28.4	1.38	3.06	1.14886	1	4	9.73	1.28244	1	21.75	18.73	-0.215665	1	22.65	16.26	-0.478184	0.470861
pc-1b	GAAAUGACUUGAGAGGUGUA	20	CTACTTTTAATGTTATT	17	SL2.40ch01	59683185	59683260	+	GAAAUGACUUGAGAGGUGUAGUAUAAGAGGGAGCUGAAAGGCGAAAGUGAAAUACCACUACUUUUAAUGUUAUUUA	-18.23	3.47	4.31	0.312752	1	4.26	6.19	0.539086	1	6.65	6.61	-0.00870407	1	10.5	9.81	-0.0980643	0.959149
pc-2a	AGAUCAUGUGGUUGCUUCACC	21	GTTGAAGCTGCCAGCATGATCTAA	24	SL2.40ch09	63883413	63883489	+	GUUGAAGCUGCCAGCAUGAUCUAAACUUACCUAUAAAUUUAUAUUAAGGCAAGAUCAGAUCAUGUGGUUGCUUCACC	-27.9	18.77	42.91	1.19289	0.893226	56.69	22.22	-1.35124	0.00463102	5.16	3.59	-0.523387	1	5.17	6.89	0.41434	0.970228
pc-2b	CAGAUCAUGUGGUUGCUUCACC	22	GTTGAAGCTGCCAGCATGATCTAA	24	SL2.40ch09	63883413	63883489	+	GUUGAAGCUGCCAGCAUGAUCUAAACUUACCUAUAAAUUUAUAUUAAGGCAAGAUCAGAUCAUGUGGUUGCUUCACC	-27.9	3.87	3.77	-0.037769	1	10.7	8.53	-0.326993	0.504797	0.49	0.54	0.140178	1	0.54	0.46	-0.231326	1
pc-2c	UCAGAUCAUGUGGUUGCUUCA	21	GAAGCTGCCAGCATGATC	18	SL2.40ch09	63883415	63883487	+	UGAAGCUGCCAGCAUGAUCUAAACUUACCUAUAAAUUUAUAUUAAGGCAAGAUCAGAUCAUGUGGUUGCUUCA	-27.3	10.55	7.36	-0.519465	0.925777	34.84	11.34	-1.61932	0.00304626	3.25	1.31	-1.31087	1	3.19	0.98	-1.7027	0.373727
pc-3a	AUUGACAGACUGAGAGCUCU	20	GAGCGATTTGTCTGGTTA	18	SL2.40ch06	15073081	15073165	+	AUUGACAGACUGAGAGCUCUUUCUUGAUUCUAUGGGUGGUGGUGCAUGGCCGUUCUUAGUUGAUGGAGCGAUUUGUCUGGUUAAU	-26.9	1.95	2.16	0.147557	1	3.05	2.59	-0.235857	0.956617	4.45	3.5	-0.34645	1	7.08	10.5	0.568568	0.830999
pc-3b	GACAGACUGAGAGCUCUUUC	20	GAGCGATTTGTCTGGTT	17	SL2.40ch06	15073084	15073162	+	GACAGACUGAGAGCUCUUUCUUGAUUCUAUGGGUGGUGGUGCAUGGCCGUUCUUAGUUGAUGGAGCGAUUUGUCUGGUU	-26.5	14.79	17.42	0.236123	1	10.54	18.66	0.824074	1	29	26.16	-0.14869	1	23.52	25.79	0.132924	1
pc-3c	UGACAGACUGAGAGCUCUUU	20	GAGCGATTTGTCTGGTT	17	SL2.40ch06	15073083	15073163	+	UGACAGACUGAGAGCUCUUUCUUGAUUCUAUGGGUGGUGGUGCAUGGCCGUUCUUAGUUGAUGGAGCGAUUUGUCUGGUUA	-26.5	3.61	4.13	0.194143	1	4.52	3.98	-0.183554	0.855328	7.07	8.65	0.29099	1	11.89	5.77	-1.04311	0.329791
pc-3d	UGACAGACUGAGAGCUCUUUC	21	GAGCGATTTGTCTGGTTA	18	SL2.40ch06	15073083	15073163	+	UGACAGACUGAGAGCUCUUUCUUGAUUCUAUGGGUGGUGGUGCAUGGCCGUUCUUAGUUGAUGGAGCGAUUUGUCUGGUUA	-26.5	2.86	2.16	-0.404984	1	4.66	3.88	-0.264273	0.765298	7	7.76	0.148702	1	11.1	8.11	-0.452786	0.785813
pc-3e	UUGACAGACUGAGAGCUCUUU	21	GAGCGATTTGTCTGGTTA	18	SL2.40ch06	15073082	15073164	+	UUGACAGACUGAGAGCUCUUUCUUGAUUCUAUGGGUGGUGGUGCAUGGCCGUUCUUAGUUGAUGGAGCGAUUUGUCUGGUUAA	-26.5	3.12	5.57	0.836131	1	6.6	4.27	-0.62823	0.481739	7.88	9.15	0.215576	1	10.97	5.81	-0.916953	0.427046
pc-4a	CAGGUGCUCACUCAGCUAAUA	21	ACTATTGGCTGAGTGAGCATC	21	SL2.40ch12	1977864	1977759	-	CAGGUGCUCACUCAGCUAAUAGUUAUUAUUUAAGAAACUCAAUAAUAUUGGCAGCAAGGAGAAUGGUGACUUUCAGGAUGAUAACUAUUGGCUGAGUGAGCAUCAC	-50.6	37.61	68.75	0.870243	1	70.32	52.58	-0.419421	0.188389	7.78	11.52	0.566299	1	10.95	6	-0.867896	0.380417
pc-4b	GAGGUGCUCACUCAGCUAAUA#	21	ACTATTGGCTGAGTGAGCATC	21	SL2.40ch12	1979509	1979404	-	GAGGUGCUCACUCAGCUAAUAGUUAUUGUUUAAGAAACUCAAUAAUAUUGGCAGCAAGGAGAAUGGUGACUUUCAGGAUGAUAACUAUUGGCUGAGUGAGCAUCAC	-49.7	7.11	14.01	0.978535	1	12.04	9.38	-0.360176	0.459273	3.08	3.6	0.225067	1	5.38	4.46	-0.270562	0.893025
pc-5a	AUGGGUAGCACAAGGAUUAAU	21	AATCCTTCGGCTATCCAT	18	SL2.40ch10	62182533	62182653	+	AUGGGUAGCACAAGGAUUAAUGUGAAACAGAAAAGUGAUAUGCAAAGAAGAUGGAGAUUCAAUUGUUUAUUGUUACGAAGAAAACACUUUUGUGUUUCUCGUGAAUCCUUCGGCUAUCCAU	-42.2	11.15	11.5	0.0445902	1	16.48	6.88	-1.26024	0.0284656	4.5	4.71	0.0658021	1	6.51	10.98	0.754149	0.74911
pc-5b	AUGGGUAGCACAAGGAUUAAUG	22	TCGTGAATCCTTCGGCTATCC	21	SL2.40ch10	62182533	62182653	+	AUGGGUAGCACAAGGAUUAAUGUGAAACAGAAAAGUGAUAUGCAAAGAAGAUGGAGAUUCAAUUGUUUAUUGUUACGAAGAAAACACUUUUGUGUUUCUCGUGAAUCCUUCGGCUAUCCAU	-42.2	59.43	109.73	0.884695	1	243.55	47.41	-2.36095	1.06921e-05	11.26	9.62	-0.227098	1	10.27	3.71	-1.46895	0.0956706
pc-6a	CAUGCGCCCGCCGUCCGCUUG	21	CTCAGCCGGAGGTAGGGTCCA	21	SL2.40ch09	4209729	4209884	+	CUCAGCCGGAGGUAGGGUCCAGCGGCUGGAAGAGCACCGCACGUCGCGCUUGGUUGAAAAGCCAGUGGCGCGAAGCUACCGUGUGCUGGAUUAUGACUGAACGCCUCUAAAUCAGAAUCCGGGCUAGAAGCGACGCAUGCGCCCGCCGUCCGCUUG	-60.9	2.55	2.33	-0.130167	1	1.36	14.42	3.40639	0.321472	2.73	4.21	0.624919	1	6.83	11.63	0.767894	0.976314
pc-6b	CAUGCGCCCGCCGUCCGCUUGC	22	CTCAGCCGGAGGTAGGGTCCAGCGG	25	SL2.40ch09	4209728	4209885	+	GCUCAGCCGGAGGUAGGGUCCAGCGGCUGGAAGAGCACCGCACGUCGCGCUUGGUUGAAAAGCCAGUGGCGCGAAGCUACCGUGUGCUGGAUUAUGACUGAACGCCUCUAAAUCAGAAUCCGGGCUAGAAGCGACGCAUGCGCCCGCCGUCCGCUUGC	-61.8	1.98	2.33	0.23483	1	1.42	9.33	2.71599	0.670154	4.08	6.18	0.599038	1	10.5	10.16	-0.0474889	0.888202
pc-6c	CAUGCGCCCGCCGUCCGCUUGCC	23	GCTCAGCCGGAGGTAGGGTCCA	22	SL2.40ch09	4209727	4209886	+	GGCUCAGCCGGAGGUAGGGUCCAGCGGCUGGAAGAGCACCGCACGUCGCGCUUGGUUGAAAAGCCAGUGGCGCGAAGCUACCGUGUGCUGGAUUAUGACUGAACGCCUCUAAAUCAGAAUCCGGGCUAGAAGCGACGCAUGCGCCCGCCGUCCGCUUGCC	-65.1	1.28	1.98	0.629357	1	1.36	6.62	2.28322	0.879485	2.42	3.09	0.3526	1	7.44	10.52	0.49976	1
pc-7a	CCUGCCAUGUAUUGAUACCCUU	22	AATGGTATCAATACATGGC	19	SL2.40ch04	4907553	4907656	+	AAUGGUAUCAAUACAUGGCAGGAAGACAUGAGGCAUUAGUAUGUAUAUUGUGUAAAUUUUAAAUACUAAUGCCUCAUGCCUUCCUGCCAUGUAUUGAUACCCUU	-67.1	6.68	6.28	-0.0890835	1	11.79	4.38	-1.42856	0.0399323	7.38	3.33	-1.1481	1	5.27	2.2	-1.2603	0.313883
pc-7b	CCUUCCUGCCAUGUAUUGAUAC	22	GTATCAATACATGGCAGGAA	20	SL2.40ch04	4907557	4907652	+	GUAUCAAUACAUGGCAGGAAGACAUGAGGCAUUAGUAUGUAUAUUGUGUAAAUUUUAAAUACUAAUGCCUCAUGCCUUCCUGCCAUGUAUUGAUAC	-63	9.43	8.08	-0.222902	1	21.27	7.54	-1.49618	0.00978078	9.47	4.6	-1.04173	1	10.29	4.72	-1.12438	0.175864
pc-7c	UGCCAUGUAUUGAUACCCUUUU	22	AAAATGGTATCAATACATGG	20	SL2.40ch04	4907551	4907658	+	AAAAUGGUAUCAAUACAUGGCAGGAAGACAUGAGGCAUUAGUAUGUAUAUUGUGUAAAUUUUAAAUACUAAUGCCUCAUGCCUUCCUGCCAUGUAUUGAUACCCUUUU	-67.4	6.48	5.56	-0.220909	1	10.88	1.41	-2.94791	0.000691569	6.53	4.24	-0.623019	1	7.6	1.41	-2.4303	0.0176408
pc-7d	UUCCUGCCAUGUAUUGAUACCC	22	GGTATCAATACATGGCAGG	19	SL2.40ch04	4907555	4907654	+	UGGUAUCAAUACAUGGCAGGAAGACAUGAGGCAUUAGUAUGUAUAUUGUGUAAAUUUUAAAUACUAAUGCCUCAUGCCUUCCUGCCAUGUAUUGAUACCC	-67.1	5.12	5.21	0.0251396	1	15.18	3.08	-2.30117	0.00145548	5.61	2.97	-0.917538	1	6.79	3.31	-1.03658	0.41771
pc-7e	CCUUCCUGCCAUGUAUUGAUACC	23	GGTATCAATACATGGCAGGAA	21	SL2.40ch04	4907556	4907653	+	GGUAUCAAUACAUGGCAGGAAGACAUGAGGCAUUAGUAUGUAUAUUGUGUAAAUUUUAAAUACUAAUGCCUCAUGCCUUCCUGCCAUGUAUUGAUACC	-66.3	10.4	9.53	-0.126035	1	23.16	8.53	-1.44102	0.00934677	16.09	7.73	-1.05762	1	13.84	6.75	-1.03588	0.163792
pc-8a	UAACUUCGUCUAGCUCGCCUUC#	22	AAGGGGAGATAGATGAAGT	19	SL2.40ch10	1709809	1709940	+	UAACUUCGUCUAGCUCGCCUUCUAACUUACUCUGGACUUUUACUCAUUAAAAAUUAUCGUAACCACCUCUGCACCACUACAUUAAUAACUGAAAUGUCAGUAGUUAGUUAGAAGGGGAGAUAGAUGAAGUUA	-43.93	39.58	49.95	0.335713	1	98.23	99.75	0.0221531	0.589828	54.22	55.5	0.0336627	1	85.13	97	0.188317	1
pc-8b	UAACUUCGUCUAGCUCGCCUUCU	23	AGAAGGGGAGATAGATGAAGT	21	SL2.40ch10	1709809	1709940	+	UAACUUCGUCUAGCUCGCCUUCUAACUUACUCUGGACUUUUACUCAUUAAAAAUUAUCGUAACCACCUCUGCACCACUACAUUAAUAACUGAAAUGUCAGUAGUUAGUUAGAAGGGGAGAUAGAUGAAGUUA	-43.93	6.5	9.16	0.494908	1	9.88	13.53	0.453579	1	8.5	12.66	0.574743	1	8.81	12	0.44582	1
pc-9a	UGAAGCUGCCAGCAUGAUCUAAA	23	AGGTCATGCTCGGACAGCCTC	21	SL2.40ch09	59575910	59575990	+	UGAAGCUGCCAGCAUGAUCUAAACUUGGCCAUUUAUAAAGAAAAUGGGUGACUAAGGUUAGGUCAUGCUCGGACAGCCUCA	-38	19.29	31.05	0.68674	1	29.53	32.98	0.15941	0.800966	3.54	5.4	0.60921	1	3.61	2.36	-0.613212	0.73954
pc-9b	UGAAGCUGCCAGCAUGAUCUAAAC	24	AGGTCATGCTCGGACAGCCTC	21	SL2.40ch09	59575910	59575990	+	UGAAGCUGCCAGCAUGAUCUAAACUUGGCCAUUUAUAAAGAAAAUGGGUGACUAAGGUUAGGUCAUGCUCGGACAGCCUCA	-38	13.76	14.37	0.0625796	1	14.25	24.23	0.765832	1	2.04	4.59	1.16993	1	2.77	3.63	0.390084	1
pc-10a	UGAUGGAAGGGAGAAUAUCCA	21	TGGATATTATCCTTTCCATCA	21	SL2.40ch11	3158698	3158902	+	UGGAUAUUAUCCUUUCCAUCACUAACUUAUUUCGGCUCAAAGUUUUAAGUUGCAAGGUACUCUUCCUAAGUCAAUUCAAAACUUCAUGAACCUAACGCGACUUGAUCUUAAGUUACAUUUUACGAAACCUCAAUCUUGGGUAGAGGACCGUGCAAUUGGUUAAAACUCGGUCUAAAUAACUUAGUGAUGGAAGGGAGAAUAUCCA	-77	4.85	12.57	1.37393	0.968334	9.66	6.57	-0.55613	0.382584	7.41	8.8	0.24803	1	10.69	1.28	-3.06205	0.000714257
pc-10b	UGAUGGAAGGGAGAAUAUCCAG	22	TGGATATTATCCTTTCCATCA	21	SL2.40ch11	3158697	3158903	+	CUGGAUAUUAUCCUUUCCAUCACUAACUUAUUUCGGCUCAAAGUUUUAAGUUGCAAGGUACUCUUCCUAAGUCAAUUCAAAACUUCAUGAACCUAACGCGACUUGAUCUUAAGUUACAUUUUACGAAACCUCAAUCUUGGGUAGAGGACCGUGCAAUUGGUUAAAACUCGGUCUAAAUAACUUAGUGAUGGAAGGGAGAAUAUCCAG	-79.5	6.19	21.55	1.79968	0.738975	20.34	25.64	0.334077	0.965029	6.13	8.21	0.421495	1	10.48	7.71	-0.442836	0.726755
pc-11a	AUGCGAGUAUGCCUCAUGUACC	22	GGTACATGAGGCATACCCGC	20	SL2.40ch04	4907499	4907710	+	GGUACAUGAGGCAUACCCGCAUGUUAAUUGAAAAUCCACAACAUGUUGUACAAAAAUGGUAUCAAUACAUGGCAGGAAGACAUGAGGCAUUAGUAUGUAUAUUGUGUAAAUUUUAAAUACUAAUGCCUCAUGCCUUCCUGCCAUGUAUUGAUACCCUUUUUGUAAAACAUGUUGUGGAUUUCCUAUAAACAUGCGAGUAUGCCUCAUGUACC	-142.5	7.82	8.43	0.108364	1	18.5	6.96	-1.41037	0.0151615	10.37	8.44	-0.297101	1	10.69	6.62	-0.691359	0.661196
pc-11b	CGAGUAUGCCUCAUGUACCAAC	22	CTGGTACATGAGGCATACC	19	SL2.40ch04	4907496	4907713	+	GCUGGUACAUGAGGCAUACCCGCAUGUUAAUUGAAAAUCCACAACAUGUUGUACAAAAAUGGUAUCAAUACAUGGCAGGAAGACAUGAGGCAUUAGUAUGUAUAUUGUGUAAAUUUUAAAUACUAAUGCCUCAUGCCUUCCUGCCAUGUAUUGAUACCCUUUUUGUAAAACAUGUUGUGGAUUUCCUAUAAACAUGCGAGUAUGCCUCAUGUACCAAC	-145	19.52	26.75	0.454586	1	44.63	23.04	-0.953873	0.0316493	28.34	13.52	-1.06774	1	25.2	12.39	-1.02425	0.0954822
pc-11c	UGCGAGUAUGCCUCAUGUACCA	22	GGTACATGAGGCATACCCGC	20	SL2.40ch04	4907498	4907711	+	UGGUACAUGAGGCAUACCCGCAUGUUAAUUGAAAAUCCACAACAUGUUGUACAAAAAUGGUAUCAAUACAUGGCAGGAAGACAUGAGGCAUUAGUAUGUAUAUUGUGUAAAUUUUAAAUACUAAUGCCUCAUGCCUUCCUGCCAUGUAUUGAUACCCUUUUUGUAAAACAUGUUGUGGAUUUCCUAUAAACAUGCGAGUAUGCCUCAUGUACCA	-144.2	9.78	15.98	0.708361	1	22.54	9.3	-1.27718	0.0196199	12.14	10.12	-0.262559	1	14.59	4.68	-1.6404	0.0141744
pc-11d	UGCGAGUAUGCCUCAUGUACCAA	23	CTGGTACATGAGGCATACCC	20	SL2.40ch04	4907497	4907712	+	CUGGUACAUGAGGCAUACCCGCAUGUUAAUUGAAAAUCCACAACAUGUUGUACAAAAAUGGUAUCAAUACAUGGCAGGAAGACAUGAGGCAUUAGUAUGUAUAUUGUGUAAAUUUUAAAUACUAAUGCCUCAUGCCUUCCUGCCAUGUAUUGAUACCCUUUUUGUAAAACAUGUUGUGGAUUUCCUAUAAACAUGCGAGUAUGCCUCAUGUACCAA	-145	7.82	9.33	0.254708	1	16.75	6.11	-1.45492	0.0155861	8.48	6.89	-0.29956	1	8.6	3.57	-1.26841	0.312837
pc-12a	UUGGCUGAGUGAGCAUCACG	20	CAGGTGCTCACTCAGCT	17	SL2.40ch12	1977865	1977758	-	UCAGGUGCUCACUCAGCUAAUAGUUAUUAUUUAAGAAACUCAAUAAUAUUGGCAGCAAGGAGAAUGGUGACUUUCAGGAUGAUAACUAUUGGCUGAGUGAGCAUCACG	-50.6	10.78	10.05	-0.101162	1	22.23	18.84	-0.238709	0.41453	13.05	9.66	-0.433955	1	14.14	9.08	-0.639018	0.427365
pc-12b	UUGGCUGAGUGAGCAUCACGG#	21	CTCAGGTGCTCACTCAGC	18	SL2.40ch12	1977866	1977757	-	CUCAGGUGCUCACUCAGCUAAUAGUUAUUAUUUAAGAAACUCAAUAAUAUUGGCAGCAAGGAGAAUGGUGACUUUCAGGAUGAUAACUAUUGGCUGAGUGAGCAUCACGG	-50.6	84.67	74	-0.194326	1	154.05	123.77	-0.315737	0.236769	48.95	58.17	0.248966	1	66.61	72.14	0.115061	1
pc-12c	UUGGCUGAGUGAGCAUCACUG#	21	TGAGGTGCTCACTCAGCTAAT	21	SL2.40ch12	1979511	1979402	-	CUGAGGUGCUCACUCAGCUAAUAGUUAUUGUUUAAGAAACUCAAUAAUAUUGGCAGCAAGGAGAAUGGUGACUUUCAGGAUGAUAACUAUUGGCUGAGUGAGCAUCACUG	-49.7	127.9	142.95	0.160494	1	273.96	197.94	-0.468902	0.129514	79.62	116.03	0.543295	1	125.69	75.7	-0.731505	0.150001
pc-13a	AGUUUUGAACUGUGGUAAGAAA	22	ATTTTTTGGCATAGTTTTGAAC	22	SL2.40ch05	2986131	2986049	-	CUUUUUGGCAUAGUUUUGAACUGUGGUAAGAACCUGAAGCCGAGGCUGGAUAUUUUGGCAUAGUUUUGAACUGUGGUAAGAAA	-30.6	10.18	0.54	-4.23663	0.00108858	7.88	0	－	6.77826e-06	3.56	8.95	1.33001	1	4.88	6.43	0.397938	0.919677
pc-13b	AUAGUUUUGAACUGUGGUAAGA	22	ATTTTTTGGCATAATTTTGAACTG	24	SL2.40ch05	2986021	2985907	-	AUAGUUUUGAACUGUGGUAAGAAACUGAAGCCGAGGCUGGAUUUUUUGGCAUAAUUUUGAACUGUGGUAAGAAACUGAAGCCGAGGCUGGAUUUUUUGGCAUAGUUUUGAACUGU	-41.8	8.02	0.54	-3.89257	0.00511081	10.9	0	－	2.2542e-07	21.68	17.62	-0.299151	1	29.56	7.45	-1.98833	0.000954086
pc-14a	GUUGAUAGUAGACCAAAGAGAU	22	ATTCATGTCCTTTGCTCTTTTTACA	25	SL2.40ch05	268816	268707	-	GUUGAUAGUAGACCAAAGAGAUAUGAGCCACGAUAGUGGAACUAGAAAGAAUACCUCUGUUUUUUAUAGACAUGUGAACAAAUAUUCAUGUCCUUUGCUCUUUUUACAGC	-28.3	14.77	1.61	-3.19754	0.00194424	11.57	0	－	1.45953e-07	0	0	－	－	0	0	－	－
pc-14b	UUGAUAGUAGACCAAAGAGAUA	22	ATTCATGTCCTTTGCTCTTTTTACA	25	SL2.40ch05	268815	268708	-	UUGAUAGUAGACCAAAGAGAUAUGAGCCACGAUAGUGGAACUAGAAAGAAUACCUCUGUUUUUUAUAGACAUGUGAACAAAUAUUCAUGUCCUUUGCUCUUUUUACAG	-25.7	13.36	1.25	-3.41792	0.0267257	15.48	0	－	4.56962e-09	0	0.15	－	1	0.1	0	－	1
pc-15	ACAUUGUCAGGUGGGGAGUU	20	AATACCACTACTTTTAATGT	20	SL2.40ch12	46793877	46794012	+	ACACACUCUGCAUUCAAUUAAAUUAUGUAAAUCACCGUUAUGUUUCUCUUAAUUGCUGAAUUAAUCUAUGAUUCAACUUACUUAAGAGAAAAAACUAAUGUAUACUUAUACUAAUUUAAUUGAAUGCCAAGUGUGU	-45.8	4.67	6.11	0.38775	1	5.92	19.36	1.70941	0.985982	6.31	7.03	0.155885	1	10.54	2.42	-2.1228	0.0133967
pc-16	AUGGUCGCAAGGCUGAAACU	20	AGTGCAGCCTGCGGCTT	17	SL2.40ch11	42965310	42965243	-	AUGGUCGCAAGGCUGAAACUUAAAGGAAUUAACGGAAGGGCACCACCAUGAGUUGAGCCUGCGGCUUU	-23.62	7.02	7.19	0.0345207	1	1.14	4.12	1.85361	1	33.05	30.08	-0.135846	1	35.06	32.29	-0.118739	0.806966
pc-17	CGGCAGGUCAUCUUUGGCUAC	21	CAGCCAAGGATGACTTGCC	19	SL2.40ch07	4210813	4210883	+	GCAGCCAAGGAUGACUUGCCGAGAUGUUGUAGCCUAAUGCAAUGACAUAUCGGCAGGUCAUCUUUGGCUAC	-45.2	13.21	5.38	-1.29595	0.251514	12.27	5.31	-1.20835	0.0547477	0.34	0.12	-1.5025	1	0.29	0.52	0.842459	0.99405
pc-18	AAUACAUGGCAGGAAGACAUGAGG	24	CATGCCTTCCTGCCATGTATT	21	SL2.40ch00	9795246	9795418	+	GUGGGCUCCCCAUUCGACCCGUCUUGAAACACGGACCAAGGAAUCUUACAUAUGUGCAAGUCAACGGUCGAGUAAACUCGUAAGGCGUAAGGAAGCUGAUUGGUGGGAUCCCCCUGAGGGGUGCACCGCCGACUGACCUUGAUCUUCUCAGAAGGGUUCGAGUGUGAGCAUAC	-59.7	3.47	3.77	0.119629	1	9.91	3.32	-1.5777	0.0915281	9.15	6.61	-0.469121	1	6.74	11.58	0.780815	0.684787
pc-19	AAUGCAAUGUCAUAUACCAUC#	21	GATGGTATATGACCTTGCAA	20	SL2.40ch01	59683187	59683258	+	AAUGACUUGAGAGGUGUAGUAUAAGAGGGAGCUGAAAGGCGAAAGUGAAAUACCACUACUUUUAAUGUUAUU	-16.23	3.47	9.15	1.39884	1	21.27	4.7	-2.17809	0.000798428	9.32	7.53	-0.30768	1	9.79	9.38	-0.0617209	1
pc-20	AAUGGCGUCAGAUUGAUAUACGUU	24	AACGTATATCAACCTAATGCTGTT	24	SL2.40ch05	60646175	60646258	+	AAUGCAAUGUCAUAUACCAUCAACACUUGGAAACUCAAAUUGAGGUUAAAUCUCGGAGUGAUGAUGGUAUAUGACCUUGCAAUU	-38.3	4.55	4.3	-0.0815299	1	5.3	5.12	-0.0498485	0.85551	3.21	3.86	0.266028	1	10.13	2.85	-1.8296	0.0349814
pc-21	ACACACUCUGCAUUCAAUUAAAUU	24	TTTAATTGAATGCCAAGTGTG	21	SL2.40ch05	41764885	41764814	-	CGGCCUACUUGGCACUAGUUUGAAAAAUAAAUCAACCAGCGUUGGGCCCACAAGAUAGUGUCACGUAGGUCA	-27.04	5.56	7.72	0.473516	1	13.59	4.8	-1.50144	0.0242091	3.47	8.37	1.27029	1	2.67	5.61	1.07116	0.945466
pc-22	ACCCCGAUAAAAUCUAAGUUUCCA	24	AATCTTGGATTTTATCGGAGT	21	SL2.40ch11	15268064	15267938	-	AAUACCACUACUUUUAAUGUUAUUUUACUUAUUCCGUGAAUCGAAAGCGGGGCACUGCCCCUCUUUUUGGACCCAAGGCUCGCUUUGCGGGCCGAUCCAGAAAGGAGACAUUGUCAGGUGGGGAGUU	-45.6	0.2	0.72	1.848	1	0.29	0	－	1	12.8	10.16	-0.333243	1	15.42	21.71	0.493557	0.806951
pc-23	ACGUCCCUUCCCCAUCGUUCAACA	24	GTTGAATGTTGGGGAACGAACGTC	24	SL2.40ch08	53789927	53790015	+	CCUGUCGCAGAUGACUUUCGCCCAUUUAUGGAACCACACUUUCUUUAAUUUGAAUUCUAUGUGGUAGGACGAGAGUCAUCUGUGACAGG	-44.1	7.42	4.67	-0.667997	0.91944	3.93	9.54	1.27946	1	7.5	6.41	-0.226566	1	5.62	11.94	1.08716	0.460534
pc-24	ACUCAAAUCCGAGAUCUCUGGUUA	24	AACCAGAAATCTCGGGTTCGAAT	23	SL2.40ch09	3057929	3057786	-	UGUUGAAUGUUGGGGAACGAACGUCUAAGGUUUGGGUCAACGAUCUCAAUGUUGAUGCGUCCGCUUGUUGUUGAUGCUGCUCCAAAAGGUUCAACAUUGGGAUUUUAGCCCAAACAUCAGACGUCCCUUCCCCAUCGUUCAACA	-71.4	5.38	5.21	-0.0463228	1	15.53	4.41	-1.81621	0.00517342	20.64	24.48	0.246161	1	18.7	17.56	-0.0907454	0.893628
pc-25	AGGCGCAUGUGUCAUAUCUUUACA#	24	ATGTAAGGATATGACACATGAGCC	24	SL2.40ch09	1188165	1188098	-	AGGCGCAUGUGUCAUAUCUUUACAUGGUCUGACAUCUGAGACCAUGUAAGGAUAUGACACAUGAGCCC	-47.5	63.8	38.42	-0.731699	0.538386	41.77	9.08	-2.2017	0.000131707	2.8	4.17	0.574621	1	2.44	1.08	-1.17585	0.680303
pc-26	AGUUCUUGUAGGGUGAGACAAC	22	TTGTCTCTCCCTCAAGGGCTCC	22	SL2.40ch10	3641867	3641783	-	GUUGUCUCUCCCUCAAGGGCUCCUCUUCAAGAUCCUUAUAAACAAGAAAGCAUGAGGGGGAGGAGUUCUUGUAGGGUGAGACAAC	-44.4	84.29	28.73	-1.5528	0.0449068	23.14	23.59	0.0277866	0.681468	9.91	11.18	0.173963	1	13.51	13.81	0.0316856	1
pc-27	AUAAUGCUUGGAAUAUGCCCU	21	AGGGCATATGTCAAGTATTATGG	23	SL2.40ch05	60646110	60646323	+	AGGGCAUAUGUCAAGUAUUAUGGGAAAUGUUAUUGUAAUUCACACGUUGAAUAUAUCUCAUAAUGAAUGCAAUGUCAUAUACCAUCAACACUUGGAAACUCAAAUUGAGGUUAAAUCUCGGAGUGAUGAUGGUAUAUGACCUUGCAAUUCACUAUGAGAUAAGUUCAACGUGUGAAUUGCCAUAAGAUCUCCCAUAAUGCUUGGAAUAUGCCCU	-123.7	22.45	24.43	0.121938	1	50.98	20.21	-1.33486	0.00671681	8.44	5.37	-0.652321	1	8.71	10.43	0.259995	1
pc-28	AUAUUCAGUAUUUGGGCUGUUGGU	24	CAACAGCCCAAGTAGCTAAAT	21	SL2.40ch06	2652632	2652808	+	AUAUUCAGUAUUUGGGCUGUUGGUUUGUAGUGUGACACUACAUGUCAGACGUCUCCGGUUCGAACCGAAGGUCCAAAAUGGACAGUGAAAUAAAAAUAAUGUUGUCACUCAUGCUCGAACUGGAGACCCGUGAUAUGUAGUGUCAAGCUCCAACCAACAGCCCAAGUAGCUAAAUAU	-89.7	4.08	12.22	1.5826	0.788642	7.1	2.88	-1.30175	0.116565	0	0	－	－	0	0	－	－
pc-29	AUAUUGGUGCGGUUCAAUUAG#	21	AATTGAGCCGTGCCAATA	18	SL2.40ch02	39361448	39361373	-	AUAUUGGUGCGGUUCAAUUAGAAAGCGCACUUCUUUAUAUAUAGAACUUCGUUAUUUAAUUGAGCCGUGCCAAUAU	-35.3	4.45	6.64	0.577378	1	8.1	15.55	0.940921	1	0.11	0.85	2.94996	1	0.3	0.36	0.263034	1
pc-30	AUCCACAUUCAUUUCAUUACACGA#	24	CCTTGTAGTGAAATGGATGTTGAAT	25	SL2.40ch10	60463946	60463870	-	AUCCACAUUCAUUUCAUUACACGAUAGUAUAGCAAAAUCUAUGUAUGUACUACCUUGUAGUGAAAUGGAUGUUGAAU	-30.1	6.51	11.49	0.819649	1	29.53	7.08	-2.06036	0.000593318	4.48	9.7	1.11449	1	5.93	15.44	1.38057	0.731026
pc-31	AUGCCUUCCUGCCAUGUAUUGA	22	CAATACATGGCAGGAAGACA	20	SL2.40ch04	4907560	4907649	+	UCAAUACAUGGCAGGAAGACAUGAGGCAUUAGUAUGUAUAUUGUGUAAAUUUUAAAUACUAAUGCCUCAUGCCUUCCUGCCAUGUAUUGA	-57.9	11.55	10.06	-0.199263	1	18.93	8.72	-1.11827	0.0434745	5.4	5.54	0.0369266	1	8.02	2.4	-1.74057	0.0645417
pc-32	AUGUGCCUGUUUUCCCCAUC	20	ATGGAGAAGCAGGGCACGTGC	21	SL2.40ch09	7197975	7198138	+	GAUGGAGAAGCAGGGCACGUGCAUUACUAACUCAUACGCAAGAUUUAUCGAUGUUUCGAAAAUUCUGCUAUCAUAGUACUGUAUUUUACAGCAAAUAGUGUUUGUACUUUACAUGUAUGUGAUAAAAUGAUGAGUUAGUUAUUCAUGUGCCUGUUUUCCCCAUC	-60.7	6	12.58	1.0681	1	23.98	12.07	-0.990406	0.0453009	4.78	4.29	-0.156033	1	1.83	2.33	0.348486	1
pc-33	AUUCACACAAUUGGCCAUCGC	21	CGAAGCTACCGTGTGCTGGA	20	SL2.40ch11	15200273	15200209	-	AUUCACACAAUUGGCCAUCGCACUUGGUUGAAAAGCCAGUGGUGCGAAGCUACCGUGUGCUGGAU	-27.9	0.89	5.03	2.49868	0.421324	8.13	13.52	0.733768	1	0.21	0.57	1.44057	1	0.11	1.44	3.71049	0.74742
pc-34	CUAUGAGAUAAGUUCAACGUG#	21	CACGTTGAATATATCTCATAAT	22	SL2.40ch05	60646152	60646281	+	CACGUUGAAUAUAUCUCAUAAUGAAUGCAAUGUCAUAUACCAUCAACACUUGGAAACUCAAAUUGAGGUUAAAUCUCGGAGUGAUGAUGGUAUAUGACCUUGCAAUUCACUAUGAGAUAAGUUCAACGUG	-67.4	27.73	38.59	0.476779	1	107.06	53.78	-0.993278	0.0185725	42.78	43.29	0.0170973	1	85.64	43.54	-0.975943	0.0554247
pc-35	GAGAUGGCUCUGAGGUUGAGUUUG	24	AATTTAACTTTAGAGCTTTCT	21	SL2.40ch10	60463970	60463846	-	GAGAUGGCUCUGAGGUUGAGUUUGAUCCACAUUCAUUUCAUUACACGAUAGUAUAGCAAAAUCUAUGUAUGUACUACCUUGUAGUGAAAUGGAUGUUGAAUCUAAUUUAACUUUAGAGCUUUCUU	-57.1	3.35	14.55	2.11879	0.295528	20.93	12.84	-0.704927	0.130897	0.11	0.15	0.447459	1	0.62	0.27	-1.19931	0.89926
pc-36	GAUAAAAUCUAAGUUUCCAAAGGC	24	AAGGTTTTTGGAATCTTGGATTTTATC	27	SL2.40ch08	59305778	59305684	-	GAUAAAAUCUAAGUUUCCAAAGGCUUUAAUGUUACUCGUCAAGUAAAUGGUGAUGAGUUGGUAAUGUUAAGGUUUUUGGAAUCUUGGAUUUUAUC	-42.7	0.4	0.54	0.432959	1	0.61	0.17	-1.84327	0.988839	3.67	4.57	0.316414	1	4.81	10.1	1.07025	0.579096
pc-37	GAUGAAGCAGUAAUCAUGGUGA	22	TAATCATGGTGATTGTTTT	19	SL2.40ch05	271462	271591	+	UAAUCAUGGUGAUUGUUUUAGUUCUGCUUAACAUUUCACAUACUUUGUGAUACGGUGGAUAUGUUGCUGAGAAAAGAGAAAAGGACAUGAAUAUUUUUUCACCUUUUGGAUGAAGCAGUAAUCAUGGUGA	-31.8	19.34	1.79	-3.43356	0.000544586	9.53	0	－	1.20094e-06	0.17	0	－	1	0	0	－	－
pc-38	UACUAAUGCCUCAUGCCUUCCUGC	24	CAGGAAGACATGAGGCATTAG	21	SL2.40ch04	4907570	4907639	+	GCAGGAAGACAUGAGGCAUUAGUAUGUAUAUUGUGUAAAUUUUAAAUACUAAUGCCUCAUGCCUUCCUGC	-39.8	8	2.88	-1.47393	0.323582	11.55	8.91	-0.374396	0.448846	12.77	7.97	-0.680107	1	12.35	16.48	0.416205	1
pc-39	UCAAGUGACAAUGGUGUUAUGG	22	TATTATGCCGTCAATTATT	19	SL2.40ch00	18430748	18430633	-	UUAUUAUGCCGUCAAUUAUUUGGUCCCAUUCUCGUCAUUUAUUAGCUUACCAUAAGAAGUUUCAAGUCCUGAUAAUGAAUCAGAUUCUAUCAAAUCAAGUGACAAUGGUGUUAUGG	-17.6	4.07	3.58	-0.185069	1	10.37	9.47	-0.13098	0.703137	12.28	10.28	-0.25647	1	12.81	17.64	0.46158	1
pc-40	UCGCUUGGUGCAGGUCGGGACC	22	CCTGCCTTGCATCAACTGA	19	SL2.40ch08	558760	558904	+	UCGCUUGGUGCAGGUCGGGACCUCAUUCGCCGGCGCCGGGAAUAAUGCCGGACGAACGACGGCGGUGUUAAUUCUACUAAAGCUGUCACCGACGGAUAGAUGUUUGAUUAGCGGCGAAAUUUGGGUCCUGCCUUGCAUCAACUGA	-59.8	54.37	49.05	-0.148558	1	39.75	90.88	1.19301	1	14.52	26.41	0.863043	1	13.34	38.2	1.51781	0.400847
pc-41	UCGGCUGUCGGUGGACUGCUC	21	CGTGTCGCCGCGTGCCGG	18	SL2.40ch00	10077230	10077290	+	UCGGCUGUCGGUGGACUGCUCGAGCUGCUCCCGCGGCGAGAGCGUGUCGCCGCGUGCCGGA	-35.2	4.21	9.34	1.1496	1	6.27	18.45	1.55708	0.995902	8.89	11.32	0.348619	1	8.82	8.78	-0.00655772	0.942763
pc-42	UCUUGGAUUUUAUCGGAGUUA	21	AACCCCGATAAAATCTAA	18	SL2.40ch08	59305785	59305677	-	UAACCCCGAUAAAAUCUAAGUUUCCAAAGGCUUUAAUGUUACUCGUCAAGUAAAUGGUGAUGAGUUGGUAAUGUUAAGGUUUUUGGAAUCUUGGAUUUUAUCGGAGUUA	-52	0	0.9	－	1	1.3	0.14	-3.21501	0.543945	8.61	6.26	-0.459851	1	21.34	7.12	-1.58361	0.00889567
pc-43	UGAAUUGCCAUAAGAUCUCCC	21	GGAAATGTTATTGTAATTCACA	22	SL2.40ch05	60646131	60646302	+	GGGAAAUGUUAUUGUAAUUCACACGUUGAAUAUAUCUCAUAAUGAAUGCAAUGUCAUAUACCAUCAACACUUGGAAACUCAAAUUGAGGUUAAAUCUCGGAGUGAUGAUGGUAUAUGACCUUGCAAUUCACUAUGAGAUAAGUUCAACGUGUGAAUUGCCAUAAGAUCUCCC	-91.5	7.42	1.98	-1.90592	0.272821	24.54	0.78	-4.97552	1.09074e-08	4.59	1.11	-2.04793	1	6.35	1.05	-2.59637	0.0184223
pc-44	UGAGACAUUGAUGAUGGUGGC#	21	CACCACCATCGATGTCTC	18	SL2.40ch03	63293655	63293778	+	UGAGACAUUGAUGAUGGUGGCAAAUUAUUAUGCGACACCGGCAGCGACAGCGAUAGCGGAAAUGACCAAGAGGUAGAAAUUUACAAAAGCCGCAUAACAGUUCGCCACCACCAUCGAUGUCUCA	-52.8	13.39	13.84	0.047688	1	41.8	19.41	-1.1067	0.0191212	7.41	12.17	0.715784	1	12.82	11.15	-0.201353	0.850618
pc-45	UGCUGCUGAAUCAUUGGUUC	20	CATCAATGATGCAGGAG	17	SL2.40ch12	39442856	39442938	+	UGCUGCUGAAUCAUUGGUUCAUCAACAUAUUAUACACAUACAAGGAUAUAUACAUAUGUUGUUGCAUCAAUGAUGCAGGAGCU	-29.9	5.01	0.72	-2.79874	0.0799495	14.9	1.14	-3.70821	1.40618e-05	3.22	2.24	-0.523562	1	4.55	1.02	-2.1573	0.0773089
pc-46	UGGCAAUGUGAAACCAGCUGC	21	GCAACTGGTTTCACATCG	18	SL2.40ch08	1157306	1157448	+	GCAACUGGUUUCACAUCGCCAAAAGAUAUUGCUAUCAAUAGCCCUAAUAAAGAUAUGGUGAUUCUAUUUAGUAGAAUCGACAUAUAUCUCCUUUAUUAAUUAGGAUCGAUGUUAAAAUCUCCUGGCAAUGUGAAACCAGCUGC	-52.3	7.77	22.79	1.55241	0.704311	7.59	32.84	2.11328	0.988452	9.21	16.07	0.803097	1	8.25	22.34	1.43716	0.090744
pc-47	UGGUAUAUGACCUUGCAAUUC	21	AATGCAATGTCATATACC	18	SL2.40ch05	60646174	60646259	+	GAAUGCAAUGUCAUAUACCAUCAACACUUGGAAACUCAAAUUGAGGUUAAAUCUCGGAGUGAUGAUGGUAUAUGACCUUGCAAUUC	-38.3	4.07	4.3	0.0793079	1	10.79	11.87	0.137625	0.928349	7.11	8.93	0.328811	1	6.52	11.74	0.848489	0.723882
pc-48	UGUCUCUCCCUCAAGGGCUCC	21	AGTTCTTGTAGGGTGAGA	18	SL2.40ch10	3641865	3641785	-	UGUCUCUCCCUCAAGGGCUCCUCUUCAAGAUCCUUAUAAACAAGAAAGCAUGAGGGGGAGGAGUUCUUGUAGGGUGAGACA	-40.9	18.95	20.12	0.0864325	1	15.05	19.98	0.408793	0.976943	4.33	4.58	0.0809806	1	7.51	8.72	0.215515	0.992557
pc-49	UGUUGUACAAAAAUGGUAUCAA	22	GATACCCTTTTTGTAAAACA	20	SL2.40ch04	4907542	4907667	+	UGUUGUACAAAAAUGGUAUCAAUACAUGGCAGGAAGACAUGAGGCAUUAGUAUGUAUAUUGUGUAAAUUUUAAAUACUAAUGCCUCAUGCCUUCCUGCCAUGUAUUGAUACCCUUUUUGUAAAACA	-77.5	2.5	2.33	-0.101598	1	10.37	0.66	-3.97381	6.28103e-05	2.19	1.46	-0.584963	1	10.38	0.36	-4.84967	4.03986e-06
pc-50	UUAACCCCGAUAAAAUCUAAG	21	ATCTTGGATTTTATCGGAGTTA	22	SL2.40ch08	59305786	59305676	-	UUAACCCCGAUAAAAUCUAAGUUUCCAAAGGCUUUAAUGUUACUCGUCAAGUAAAUGGUGAUGAGUUGGUAAUGUUAAGGUUUUUGGAAUCUUGGAUUUUAUCGGAGUUAA	-53	0.4	0.54	0.432959	1	1.85	0.46	-2.00782	0.497648	4.99	3.79	-0.396842	1	6.33	10.91	0.785374	0.735427
pc-51	UUCAGAAACGUCGACGGGUGC#	21	ACACACCGGTCGATGTTTCTG	21	SL2.40ch07	6516651	6516737	+	UUCAGAAACGUCGACGGGUGCGUGUCGGAUCCUCCAAAAGUAGUGCAUUUUUGGAGGAUCUGACACACACCGGUCGAUGUUUCUGAA	-66	8.56	7.91	-0.113933	1	19.52	23.42	0.262788	0.880176	4.91	4.2	-0.225334	1	9.07	5.21	-0.799819	0.474017
pc-52	UUGAAUGUUGGGGAACGAACGUCU	24	ACGTCCCTTCCCCATCGTTCA	21	SL2.40ch09	3057927	3057788	-	UUGAAUGUUGGGGAACGAACGUCUAAGGUUUGGGUCAACGAUCUCAAUGUUGAUGCGUCCGCUUGUUGUUGAUGCUGCUCCAAAAGGUUCAACAUUGGGAUUUUAGCCCAAACAUCAGACGUCCCUUCCCCAUCGUUCAA	-67.1	11.98	11.86	-0.0145239	1	14.91	19.09	0.356537	0.963323	26.98	34.44	0.352195	1	19.99	20.38	0.0278756	0.935996
pc-53	UUGGGUAUGAUCAAGUGCGAGU	22	GCTTGGGTTTGATCAAGTGCGA	22	SL2.40ch05	268845	268628	-	UUGGGUAUGAUCAAGUGCGAGUUGAUGAAGUUGAUAGUAGACCAAAGAGAUAUGAGCCACGAUAGUGGAACUAGAAAGAAUACCUCUGUUUUUUAUAGACAUGUGAACAAAUAUUCAUGUCCUUUGCUCUUUUUACAGCAACAUAUCUACCAUAUCACAAAGUUGUGGAAUGUUUAUCAGACCGAGACAACACUCAGCUUGGGUUUGAUCAAGUGCGA	-57.7	10.31	0.9	-3.51798	0.0036374	5.95	0	－	9.21877e-05	0	0	－	－	0	0	－	－
pc-54	UUGUAGUGAAAUGGAUGUUGAAUC#	24	ATCCACATTCATTTCATTACA	21	SL2.40ch10	60463947	60463869	-	GAUCCACAUUCAUUUCAUUACACGAUAGUAUAGCAAAAUCUAUGUAUGUACUACCUUGUAGUGAAAUGGAUGUUGAAUC	-30.1	10.84	10.78	-0.00800758	1	25.84	15.89	-0.701487	0.106653	1.32	0.46	-1.52083	1	1.77	0.89	-0.991872	0.775444
pc-55	UUUCGGACCAGGCUUCAUUCCC	22	AGAATGTCGTCTGGTTCGA	19	SL2.40ch06	33130287	33130382	+	GGGAAUGUUGUUUGGUUCGAAAUCAUUCAAACAAAUUAAAAUUCAUGCAUCUCGAUGAUCGAUGAAUUGAAUAAUUUCGGACCAGGCUUCAUUCCC	-37.8	7.45	9.54	0.356749	1	17.93	14.3	-0.32636	0.445393	3.74	3.52	-0.0874628	1	4.89	6.49	0.408384	1
pc-56	UUUCUCAGGUGCUCACUCAGC	21	TGGCTGAGTGAGCATCACGGA	21	SL2.40ch12	1977869	1977754	-	UUUCUCAGGUGCUCACUCAGCUAAUAGUUAUUAUUUAAGAAACUCAAUAAUAUUGGCAGCAAGGAGAAUGGUGACUUUCAGGAUGAUAACUAUUGGCUGAGUGAGCAUCACGGAAA	-52	12.55	8.79	-0.513752	0.948711	26.09	8.16	-1.67686	0.0033164	4.97	4.63	-0.102234	1	7.58	4.26	-0.831344	0.547048
pc-57	UUUGGCUCAUGGAUUUUAGC#	20	CTGAAATCCATGAGCCTAAACT	22	SL2.40ch08	393655	393849	+	GCUGAAAUCCAUGAGCCUAAACUAUAGCCCUCGCCUUUGGCAUGGUUGCAUACAAAUAUUGUGGUGAUAAGGUCCAACUCAAUUUUCUAUUUUCCCAAUCACGUGCACACAAAAACCAAGCUGGCUCUAGUUAUUUAAUGACACACAGUGAGUGGAGUUCAAGAGAGGGCUACAGUUUGGCUCAUGGAUUUUAGC	-73.21	62.25	96.57	0.633501	1	190.03	107.29	-0.824712	0.0320688	34.28	46.62	0.443582	1	80.3	50.95	-0.656318	0.354839
pc-58	UUUGUAAAACAUGUUGUGGAUU	22	AATCCACAACATGTTGTACAA	21	SL2.40ch04	4907531	4907678	+	AAUCCACAACAUGUUGUACAAAAAUGGUAUCAAUACAUGGCAGGAAGACAUGAGGCAUUAGUAUGUAUAUUGUGUAAAUUUUAAAUACUAAUGCCUCAUGCCUUCCUGCCAUGUAUUGAUACCCUUUUUGUAAAACAUGUUGUGGAUU	-97.8	3.75	3.05	-0.298081	1	12.51	1.45	-3.10896	0.000221435	4.42	3.33	-0.408524	1	7.03	1.27	-2.4687	0.01036
pc-59	UUUUUCCACAGCUUUCUUGAA	21	CAATAAAGCTGTGGGAAGA	19	SL2.40ch00	12537517	12537620	+	UUUUUCCACAGCUUUCUUGAACUGCAUCUACAAUUUCAAUUCAUUAUUGAAAAAGAAAAAAUUGAUUCAUAUUGUUGUUGCGGUUCAAUAAAGCUGUGGGAAGA	-43.1	12.42	19.04	0.616368	1	26.86	5.47	-2.29585	0.000188433	0.49	0.39	-0.329308	1	0.37	0.52	0.490986	1
The sequencing data of identified miRNAs were normalized to TPM (transcripts per million clean tags). Differential expression of miRNAs was defined as following rules: |log2(HS/CK)| ≥ 1 and P-value ≤ 0.05. "pc" indicates predicted candidates. Highlighted in red indicated these miRNAs were differential expression. MiRNAs marked by yellow and green were divided into one group owing to their high se…

## Sheet: Table S5
Table S5 - Differentially expressed miRNAs shared between stamen and pistil under heat stress conditions.
miRNAs			Stamen library				Pistil library
miRNA	miR sequence	Length	CK-2d	HS-2d	log2(HS-2d/CK-2d)	P-value	CK-2d	HS-2d	log2(HS-2d/CK-2d)	P-value
miR397-5p	AUUGAGUGCAGCGUUGAUGAC	21	23.21	2.16	-3.42564	0.000306343	68.93	7.05	-3.28944	0.023385
miR398b-3p	UGUGUUCUCAGGUUACCCCUG	21	11.63	0.18	-6.01371	6.42655e-05	15.97	0.27	-5.88626	0.00125962
miRNA	miR sequence	Length	CK-12d	HS-12d	log2(HS-12d/CK-12d)	P-value	CK-12d	HS-12d	log2(HS-12d/CK-12d)	P-value
miR159	UUUGGAUUGAAGGGAGCUCUA	21	444.71	224.69	-0.984929	0.0153556	4271.12	2096.88	-1.02637	0.0133967
miR160a	UGCCUGGCUCCCUGUAUGCCA	21	109.48	47.17	-1.21473	0.00733087	384.52	171.16	-1.16771	0.00622347
miR319b	UUGGACUGAAGGGAGCUCCCUU	22	15.12	0.63	-4.58496	1.4058e-06	65.53	9.68	-2.75908	3.47362e-08
miR319c	CUUGGACUGAAGGGAGCUCCC	21	5.79	0.76	-2.92949	0.00968558	65.24	25.81	-1.33783	0.00825322
miR319b	UUGGACUGAAGGGAGCUCCCU	21	104.71	13.48	-2.95751	3.75968e-07	347.95	77.22	-2.17183	2.35112e-07
miR319-3p	UUGGACUGAAGGGUUUCCUUC	21	431.78	137.81	-1.64762	0.000489431	76.86	9.44	-3.02537	1.30317e-10
miR393-5p	UCCAAAGGGAUCGCAUUGAUCC	22	365.41	105.86	-1.78736	0.000210717	50.12	12.49	-2.00461	6.62211e-05
miR395a	CUGAAGUGUUUGGGGGAACUC	21	38.29	4.24	-3.17483	1.70783e-06	6.36	1.34	-2.24679	0.0414639
miR482d-3p	UUUCCUAUUCCACCCAUGCCAA	22	150.78	62.36	-1.27375	0.00435046	112.22	47.45	-1.24185	0.0115247
miR1918	UGUUGGUGAGAGUUCGAUUCUC	22	32.07	3.22	-3.31609	1.5094e-06	8.54	2.46	-1.79558	0.0443807
miR6026	UCUUGGCUAGAGUUGUAUUGC	21	11.64	4.17	-1.48097	0.0335435	9	2.42	-1.89492	0.0285701
miR6027-3p	UGAAUCCUUCGGCUAUCCAUA	21	189.43	81.37	-1.2191	0.00607368	73.78	30.64	-1.26781	0.00586857
pc-7c	UGCCAUGUAUUGAUACCCUUUU	22	10.88	1.41	-2.94791	0.000691569	7.6	1.41	-2.4303	0.0176408
pc-11c	UGCGAGUAUGCCUCAUGUACCA	22	22.54	9.3	-1.27718	0.0196199	14.59	4.68	-1.6404	0.0141744
pc-13b	AUAGUUUUGAACUGUGGUAAGA	24	10.9	0	－	2.2542e-07	29.56	7.45	-1.98833	0.000954086
pc-43	UGAAUUGCCAUAAGAUCUCCC	21	24.54	0.78	-4.97552	1.09074e-08	6.35	1.05	-2.59637	0.0184223
pc-49	UGUUGUACAAAAAUGGUAUCAA	22	10.37	0.66	-3.97381	6.28103e-05	10.38	0.36	-4.84967	4.03986e-06
pc-58	UUUGUAAAACAUGUUGUGGAUU	22	12.51	1.45	-3.10896	0.000221435	7.03	1.27	-2.4687	0.01036
The sequencing data of identified miRNAs were normalized toTPM (transcripts per million clean tags). Differential expression of miRNAs was defined as following rules: |log2(HS/CK)| ≥ 1 and P-value ≤ 0.05. "pc" indicates predicted candidate.

## Sheet: Table S6
Table S6- Differentially expressed miRNAs of stamen-specific.
miRNAs			Stamen library
miRNA	miR sequence	Length	CK-2d	HS-2d	log2(HS-2d/CK-2d)	P-value
miR156e-3p	GCUUACUCUCUAUCUGUCACC	21	22.84	6.46	-1.82196	0.0406798
miR160a-3p	GCGUAUGAGGAGCCAAGCAUA	21	12.72	1.07	-3.57142	0.00191715
miR162a-5p	GGAGGCAGCGGUUCAUCGAUC	21	20.07	4.31	-2.21928	0.0141254
miR395a	CUGAAGUGUUUGGGGGAACUC	21	61.91	5.75	-3.42854	2.18823e-05
miR398a-5p	GGGUUGAUUUGAGAACAUAUG	21	25.45	0.36	-6.14352	1.9507e-07
pc-13a	AGUUUUGAACUGUGGUAAGAAA	22	10.18	0.54	-4.23663	0.00108858
pc-13b	AUAGUUUUGAACUGUGGUAAGA	22	8.02	0.54	-3.89257	0.00511081
pc-14a	GUUGAUAGUAGACCAAAGAGAU	22	14.77	1.61	-3.19754	0.00194424
pc-14b	UUGAUAGUAGACCAAAGAGAUA	22	13.36	1.25	-3.41792	0.0267257
pc-26	AGUUCUUGUAGGGUGAGACAAC	22	84.29	28.73	-1.5528	0.0449068
pc-37	GAUGAAGCAGUAAUCAUGGUGA	22	19.34	1.79	-3.43356	0.000544586
pc-53	UUGGGUAUGAUCAAGUGCGAGU	22	10.31	0.9	-3.51798	0.0036374
miRNA	miR sequence	Length	CK-12d	HS-12d	log2(HS-12d/CK-12d)	P-value
miR156b	UUGACAGAAGAUAGAGAGCA	20	35.4	17.94	-0.980569	0.0388357
miR156c	UUGACAGAAGAUAGAGAGCAC	21	1106.33	556.57	-0.991147	0.014935
miR156e-3p	GCUUACUCUCUAUCUGUCACC	21	25.27	2.98	-3.08404	1.29544e-05
miR156e-5p	UGAUAGAAGAGAGUGAGCAC	20	57.52	8.22	-2.80685	4.05419e-06
miR156d-5p	UGACAGAAGAGAGUGAGCAC	20	93.5	8.24	-3.50425	2.4402e-08
miR160a-3p	GCGUAUGAGGAGCCAAGCAUA	21	8	0.95	-3.074	0.00173384
miR162a-5p	GGAGGCAGCGGUUCAUCGAUC	21	14.07	5.06	-1.47541	0.0236551
miR162	UCGAUAAACCUCUGCAUCCA	20	14.24	4.39	-1.69766	0.0136766
miR166d-5p	AGAAUGUUGUCUGGUUCGAAA	21	15.8	1.36	-3.53825	2.41345e-05
miR168a-3p	CCUGCCUUGCAUCAACUGAAU	21	11.87	1.43	-3.05323	0.00033024
miR172d-3p	GGAAUCUUGAUGAUGCUGCAG	21	672.36	337.37	-0.994902	0.0139501
miR319-5p	AGGAAACUGUUUAGUCCAACC	21	24.78	3.23	-2.93957	2.73889e-05
miR319b	UUGGACUGAAGGGAGCUCCC	20	65.05	30.58	-1.08896	0.0153556
miR319-3p	UUGGACUGAAGGGUUUCCUU	20	14.48	4.44	-1.70543	0.00977442
miR396a-5p	UCCACAGCUUUCUUGAACUG	20	17.12	3.13	-2.45145	0.000620312
miR396a-5p	UUCCACAGCUUUCUUGAACU	20	102.68	48.92	-1.06966	0.0141108
miR396a-5p	UUCCACAGCUUUCUUGAACUG	21	4389.68	1568.18	-1.48502	0.0010192
miR396b	UUCCACAGCUUUCUUGAACUU	21	1902.05	937.87	-1.0201	0.0117266
miR6026	UUCUUGGCUAGAGUUGUAUUGC	22	235.44	99.77	-1.23868	0.00440418
pc-2a	AGAUCAUGUGGUUGCUUCACC	21	56.69	22.22	-1.35124	0.00463102
pc-2c	UCAGAUCAUGUGGUUGCUUCA	21	34.84	11.34	-1.61932	0.00304626
pc-5a	AUGGGUAGCACAAGGAUUAAU	21	16.48	6.88	-1.26024	0.0284656
pc-5b	AUGGGUAGCACAAGGAUUAAUG	22	243.55	47.41	-2.36095	1.06921e-05
pc-7a	CCUGCCAUGUAUUGAUACCCUU	22	11.79	4.38	-1.42856	0.0399323
pc-7b	CCUUCCUGCCAUGUAUUGAUAC	22	21.27	7.54	-1.49618	0.00978078
pc-7d	UUCCUGCCAUGUAUUGAUACCC	22	15.18	3.08	-2.30117	0.00145548
pc-7e	CCUUCCUGCCAUGUAUUGAUACC	23	23.16	8.53	-1.44102	0.00934677
pc-11a	AUGCGAGUAUGCCUCAUGUACC	22	18.5	6.96	-1.41037	0.0151615
pc-11d	UGCGAGUAUGCCUCAUGUACCAA	23	16.75	6.11	-1.45492	0.0155861
pc-13a	AGUUUUGAACUGUGGUAAGAAA	22	7.88	0	－	6.77826e-06
pc-14a	GUUGAUAGUAGACCAAAGAGAU	22	11.57	0	－	1.45953e-07
pc-14b	UUGAUAGUAGACCAAAGAGAUA	22	15.48	0	－	4.56962e-09
pc-19	AAUGCAAUGUCAUAUACCAUC	21	21.27	4.7	-2.17809	0.000798428
pc-21	ACACACUCUGCAUUCAAUUAAAUU	24	13.59	4.8	-1.50144	0.0242091
pc-24	ACUCAAAUCCGAGAUCUCUGGUUA	24	15.53	4.41	-1.81621	0.00517342
pc-27	AUAAUGCUUGGAAUAUGCCCU	21	50.98	20.21	-1.33486	0.00671681
pc-25	AGGCGCAUGUGUCAUAUCUUUACA	24	41.77	9.08	-2.2017	0.000131707
pc-30	AUCCACAUUCAUUUCAUUACACGA	24	29.53	7.08	-2.06036	0.000593318
pc-31	AUGCCUUCCUGCCAUGUAUUGA	22	18.93	8.72	-1.11827	0.0434745
pc-32	AUGUGCCUGUUUUCCCCAUC	20	23.98	12.07	-0.990406	0.0453009
pc-34	CUAUGAGAUAAGUUCAACGUG	21	107.06	53.78	-0.993278	0.0185725
pc-37	GAUGAAGCAGUAAUCAUGGUGA	22	9.53	0	－	1.20094e-06
pc-44	UGAGACAUUGAUGAUGGUGGC	21	41.8	19.41	-1.1067	0.0191212
pc-45	UGCUGCUGAAUCAUUGGUUC	20	14.9	1.14	-3.70821	1.40618e-05
pc-53	UUGGGUAUGAUCAAGUGCGAGU	22	5.95	0	－	9.21877e-05
pc-56	UUUCUCAGGUGCUCACUCAGC	21	26.09	8.16	-1.67686	0.0033164
pc-59	UUUUUCCACAGCUUUCUUGAA	21	26.86	5.47	-2.29585	0.000188433
The sequencing data of identified miRNAs were normalized to TPM (transcripts per million clean tags). Differential expression of miRNAs was defined as following rules: |log2(HS/CK)| ≥ 1 and P-value ≤ 0.05. "pc" indicates predicted candidate.

## Sheet: Table S7
Table S7 - Differentially expressed miRNAs of pistil-specific.
miRNAs			Pistil library
miRNA	miR sequence	Length	CK-12d	HS-12d	log2(HS-12d/CK-12d)	P-value
miR167a	UGAAGCUGCCAGCAUGAUCUAA	22	95.85	36.05	-1.41078	0.00728036
miR172b	AGAAUCUUGAUGAUGCUGCAU	21	110.56	41.52	-1.41295	0.0128007
miR319b	UGGACUGAAGGGAGCUCCCU	20	17.57	3.11	-2.49813	8.94909e-05
miR482a	UUCCAAUUCCACCCAUUCCUA	21	6.24	1.38	-2.17688	0.0403312
miR482a	UUUCCAAUUCCACCCAUUCCUA	22	846.22	330.06	-1.3583	0.00117171
miR6022	UGGAAGGGAGAAUAUCCAGGA	21	46.14	15.27	-1.59532	0.00107261
pc-10a	UGAUGGAAGGGAGAAUAUCCA	21	10.69	1.28	-3.06205	0.000714257
pc-15	ACAUUGUCAGGUGGGGAGUU	20	10.54	2.42	-2.1228	0.0133967
pc-20	AAUGGCGUCAGAUUGAUAUACGUU	24	10.13	2.85	-1.8296	0.0349814
pc-42	UCUUGGAUUUUAUCGGAGUUA	21	21.34	7.12	-1.58361	0.00889567
The sequencing data of identified miRNAs were normalized to transcript expression levels per million reads (RPM). Differential expression of miRNAs was defined as following rules: |log2(HS/CK)| ≥ 1 and P-value ≤ 0.05. "pc" indicates predicted candidate.

## Sheet: Table S8
Table S8-Target genes of differentially expressed miRNAs of stamen.
miRNAs	mature sequences	Target genes ID	Target genes description
miR162a-5p	GGAGGCAGCGGUUCAUCGAUC	Solyc04g079470.2.1	Serpin
		Solyc06g071620.2.1	Related to ATP dependent RNA helicase
miR397-5p	AUUGAGUGCAGCGUUGAUGAC	Solyc07g049460.2.1	Laccase
		Solyc10g076830.1.1	Laccase 1a
		Solyc06g082240.2.1	Laccase-13
		Solyc05g043360.1.1	Laccase
		Solyc02g062650.2.1	Laccase
		Solyc09g011050.2.1	Laccase
		Solyc09g011000.2.1	Laccase
		Solyc06g076330.2.1	Laccase
		Solyc06g048860.1.1	Laccase
		Solyc09g014240.2.1	Laccase 1a
		Solyc06g076760.1.1	Laccase 1a
		Solyc03g095220.2.1	Translocase of chloroplast 34
		Solyc02g085120.2.1	Laccase
		Solyc02g078690.1.1	Serine carboxypeptidase K10B2.2
		Solyc06g074350.2.1	self-pruning
		Solyc09g010990.2.1	Laccase
		Solyc01g108920.2.1	Serine/threonine-protein kinase Sgk3
		Solyc10g076710.1.1	1-phosphatidylinositol-4 5-bisphosphate phosphodiesterase
		Solyc02g085110.2.1	Laccase
		Solyc06g050530.2.1	Laccase
		Solyc07g063920.2.1	Solute carrier family 22 member 6
		Solyc09g011960.1.1	Laccase
		Solyc10g078280.2.1	Cytochrome P450 gene
miR398b-3p	UGUGUUCUCAGGUUACCCCUG	Solyc01g067740.2.1	Superoxide dismutase
miR398a-5p	GGGUUGAUUUGAGAACAUAUG	Solyc06g061080.2.1	NAC-domain transcription factor
		Solyc10g005150.1.1	Purine permease
		Solyc01g105490.2.1	Unknown Protein
		Solyc06g062520.1.1	Dof zinc finger protein 4
		Solyc12g017480.1.1	Lrr%2C resistance protein fragment
		Solyc08g066670.2.1	Exostosin-like glycosyltransferase
miR159	UUUGGAUUGAAGGGAGCUCUA	Solyc01g009070.2.1	MYB transcription factor
		Solyc10g019260.1.1	MYB family transcription factor-like
		Solyc01g090530.1.1	MYB transcription factor
		Solyc06g073640.2.1	MYB transcription factor
		Solyc02g078670.2.1	COP1-Interacting ProteinI 7
		Solyc02g079010.2.1	Cotton fiber expressed protein 1
		Solyc07g052640.2.1	Glycosyltransferase-like protein
		Solyc07g065960.1.1	Chaperone protein dnaJ 11
		Solyc12g014120.1.1	Unknown Protein
		Solyc11g072060.1.1	MYB transcription factor
		Solyc06g008320.2.1	Serine/threonine kinase
		Solyc05g012830.1.1	Transposase family protein
		Solyc09g082890.1.1	Calcium-transporting ATPase 1
		Solyc03g043890.2.1	1-aminocyclopropane-1-carboxylate synthase
		Solyc06g064590.1.1	BHLH transcription factor
		Solyc09g013080.2.1	Acetyl-coenzyme A carboxylase carboxyl transferase subunit alpha
		Solyc10g054690.1.1	Mutator-like transposase
		Solyc04g071910.1.1	Mutator-like transposase
		Solyc12g056680.1.1	Mutator-like transposase
miR160a	UGCCUGGCUCCCUGUAUGCCA	Solyc11g069500.1.1	Auxin response factor 16
		Solyc09g007810.2.1	Auxin response factor 3
		Solyc11g013470.1.1	Auxin response factor 17
		Solyc10g086130.1.1	Auxin response factor 3
miR319b	UUGGACUGAAGGGAGCUCCCUU	Solyc01g009070.2.1	MYB transcription factor
		Solyc02g079010.2.1	Cotton fiber expressed protein 1
		Solyc03g113840.1.1	Alpha-N-acetylglucosaminidase
		Solyc08g014020.2.1	MLP3.2 protein
		Solyc07g053410.2.1	Transcription factor CYCLOIDEA
miR319c	CUUGGACUGAAGGGAGCUCCC	Solyc01g009070.2.1	MYB transcription factor
		Solyc01g009070.2.1	Cotton fiber expressed protein 1
		Solyc11g007960.1.1	Kelch domain-containing protein 3
miR319b	UUGGACUGAAGGGAGCUCCCU	Solyc01g009070.2.1	MYB transcription factor
		Solyc02g079010.2.1	Cotton fiber expressed protein 1
		Solyc03g113840.1.1	Alpha-N-acetylglucosaminidase
		Solyc08g014020.2.1	MLP3.2 protein
		Solyc07g053410.2.1	Transcription factor CYCLOIDEA
miR319-3p	UUGGACUGAAGGGUUUCCUUC	Solyc08g048390.1.1	Transcription factor CYCLOIDEA
		Solyc08g048370.2.1	Transcription factor CYCLOIDEA
		Solyc07g053410.2.1	Transcription factor CYCLOIDEA
		Solyc01g100650.2.1	NHL repeat containing 2
		Solyc03g119020.2.1	Unknown Protein
		Solyc05g012840.1.1	Transcription factor CYCLOIDEA
		Solyc02g077250.2.1	Transcription factor CYCLOIDEA
		Solyc10g008780.1.1	Transcription factor CYCLOIDEA
		Solyc12g014140.1.1	Transcription factor CYCLOIDEA
		Solyc07g062680.1.1	Transcription factor CYCLOIDEA
		Solyc01g088160.2.1	Cytokinin oxidase/dehydrogenase
		Solyc02g072470.2.1	Receptor like kinase%2C RLK
		Solyc10g011690.2.1	WD-repeat protein
		Solyc08g078520.2.1	Os03g0859900 protein
		Solyc08g075340.2.1	Glycosyltransferase-like protein
miR393-5p	UCCAAAGGGAUCGCAUUGAUCC	Solyc06g008780.1.1	Auxin F-box protein 5
		Solyc09g074520.2.1	Auxin F-box protein 5
		Solyc02g079190.2.1	Auxin F-box protein 5
		Solyc06g008470.1.1	Auxin signaling F-box 1
		Solyc05g015070.2.1	U-box domain-containing protein
		Solyc03g007140.2.1	B3 domain-containing protein Os01g0905400
		Solyc07g063500.2.1	Lysine-specific histone demethylase
		Solyc07g063450.1.1	Amine oxidase family protein
miR395a	CUGAAGUGUUUGGGGGAACUC	Solyc11g066140.1.1	Unknown Protein
		Solyc04g054730.2.1	High affinity sulfate transporter 2
		Solyc01g111180.2.1	Unknown Protein
		Solyc01g110700.2.1	Unknown Protein
		Solyc03g005260.2.1	Sulfate adenylyltransferase
		Solyc09g082860.2.1	Sulfate adenylyltransferase
		Solyc06g075970.2.1	Unknown Protein
		Solyc06g082560.1.1	ClpB chaperone
		Solyc08g066140.2.1	Polyribonucleotide nucleotidyltransferase
miR156b	UUGACAGAAGAUAGAGAGCA	Solyc02g077920.2.1	Squamosa promoter binding-like protein
		Solyc10g078700.1.1	Squamosa promoter-binding protein
		Solyc04g045560.2.1	Squamosa promoter-binding-like protein 11
		Solyc05g015510.2.1	Squamosa promoter-binding-like protein 11
		Solyc05g012040.2.1	Squamosa promoter binding protein 3
		Solyc02g070280.2.1	Amino acid transporter
		Solyc05g015840.2.1	Squamosa promoter-binding protein
		Solyc12g038520.1.1	Squamosa promoter binding protein 3
		Solyc03g114850.2.1	Squamosa promoter binding protein 3
		Solyc11g005660.1.1	Serine/threonine-protein kinase-like protein
		Solyc01g106780.2.1	Pyruvate kinase
		Solyc10g009080.2.1	Squamosa promoter binding-like protein
		Solyc07g062980.2.1	Squamosa promoter binding-like protein
miR156c	UUGACAGAAGAUAGAGAGCAC	Solyc02g077920.2.1	Squamosa promoter binding-like protein
		Solyc10g078700.1.1	Squamosa promoter-binding protein
		Solyc04g045560.2.1	Squamosa promoter-binding-like protein 11
		Solyc05g015510.2.1	Squamosa promoter-binding-like protein 11
		Solyc05g012040.2.1	Squamosa promoter binding protein 3
		Solyc05g015840.2.1	Amino acid transporter
		Solyc12g038520.1.1	Squamosa promoter-binding protein
		Solyc02g070280.2.1	Squamosa promoter binding protein 3
		Solyc03g114850.2.1	Squamosa promoter binding protein 3
		Solyc11g005660.1.1	Serine/threonine-protein kinase-like protein
		Solyc01g106780.2.1	Pyruvate kinase
		Solyc10g009080.2.1	Squamosa promoter binding-like protein
		Solyc07g062980.2.1	Squamosa promoter binding-like protein
miR156e-5p	UGAUAGAAGAGAGUGAGCAC	Solyc10g078700.1.1	Squamosa promoter-binding protein
		Solyc05g015840.2.1	Squamosa promoter-binding protein
		Solyc12g038520.1.1	Squamosa promoter binding protein 3
		Solyc04g045560.2.1	Squamosa promoter-binding-like protein 11
		Solyc05g012040.2.1	Squamosa promoter binding protein 3
		Solyc05g015510.2.1	Squamosa promoter-binding-like protein 11
		Solyc07g062980.2.1	Squamosa promoter binding-like protein
		Solyc10g005450.1.1	Equilibrative nucleoside transporter
		Solyc01g105270.2.1	Tobamovirus multiplication protein
		Solyc03g114850.2.1	Squamosa promoter binding protein 3
		Solyc05g013340.2.1	AP-1 complex subunit mu-1
		Solyc01g097760.2.1	Ribosomal protein L7a
		Solyc03g097670.2.1	ATP binding protein
miR156d-5p	UGACAGAAGAGAGUGAGCAC	Solyc10g078700.1.1	Squamosa promoter-binding protein
		Solyc05g015840.2.1	Squamosa promoter-binding protein
		Solyc12g038520.1.1	Squamosa promoter binding protein 3
		Solyc04g045560.2.1	Squamosa promoter-binding-like protein 11
		Solyc05g012040.2.1	Squamosa promoter binding protein 3
		Solyc05g015510.2.1	Squamosa promoter-binding-like protein 11
		Solyc07g062980.2.1	Squamosa promoter binding-like protein
		Solyc03g114850.2.1	Squamosa promoter binding protein 3
		Solyc10g009080.2.1	Squamosa promoter binding-like protein
		Solyc07g005640.2.1	26S proteasome non-ATPase regulatory subunit 9
		Solyc09g055250.2.1	Reticulon family protein
		Solyc07g049180.2.1	Receptor-like protein kinase At5g59670
		Solyc03g097670.2.1	ATP binding protein
		Solyc09g097880.2.1	DNA topoisomerase
		Solyc02g077920.2.1	Squamosa promoter binding-like protein
miR162	UCGAUAAACCUCUGCAUCCA	Solyc10g005130.2.1	Ribonuclease 3-like protein 3
		Solyc04g016510.2.1	Guanine nucleotide-binding protein subunit beta-4
		Solyc01g080500.2.1	Unknown Protein
		Solyc06g009530.2.1	Nodal modulator 3
miR166d-5p	AGAAUGUUGUCUGGUUCGAAA	Solyc10g083980.1.1	2-oxoglutarate-dependent dioxygenase
		Solyc09g056260.2.1	tRNA pseudouridine synthase family protein
		Solyc07g039580.1.1	Unknown Protein
		Solyc09g010880.2.1	Rhomboid family protein
		Solyc01g088090.2.1	Hydrolase alpha/beta fold family protein
		Solyc10g083500.1.1	Protein kinase
		Solyc02g079610.2.1	Receptor serine/threonine kinase
		Solyc02g079600.2.1	Receptor-like protein kinase
		Solyc00g015770.1.1	Aldo-keto reductase
		Solyc01g111780.2.1	Importin beta-2 subunit
		Solyc04g049360.2.1	4-amino-4-deoxychorismate synthase component I
miR168a-3p	CCUGCCUUGCAUCAACUGAAU	Solyc05g015840.2.1	Squamosa promoter-binding protein
miR172d-3p	GGAAUCUUGAUGAUGCUGCAG	Solyc03g044300.2.1	AP2-like ethylene-responsive transcription factor At1g16060
		Solyc02g093150.2.1	AP2-like ethylene-responsive transcription factor At1g16060
		Solyc02g064960.2.1	AP2-like ethylene-responsive transcription factor At1g16060
		Solyc04g049800.2.1	AP2-like ethylene-responsive transcription factor At1g79700
		Solyc11g072600.1.1	AP2-like ethylene-responsive transcription factor At1g79700
		Solyc10g084340.1.1	AP2-like ethylene-responsive transcription factor At1g16060
		Solyc09g007260.2.1	AP2-like ethylene-responsive transcription factor At1g79700
		Solyc06g075510.2.1	AP2-like ethylene-responsive transcription factor At1g16060
		Solyc09g007700.2.1	RING finger protein B
		Solyc01g090460.2.1	Homeobox-leucine zipper protein
		Solyc01g111440.2.1	Senescence-associated protein 12
		Solyc12g010650.1.1	Mitochondrial transcription termination factor family protein
		Solyc07g063770.2.1	Serine/threonine kinase receptor
		Solyc10g006710.2.1	Serine/threonine kinase receptor
miR319-5p	AGGAAACUGUUUAGUCCAACC	Solyc12g099250.1.1	Kinase family protein
		Solyc05g054910.2.1	SAC3/GANP domain-containing protein
		Solyc06g048520.2.1	RING finger and transmembrane domain-containing protein 2
		Solyc02g069900.1.1	Unknown Protein
		Solyc06g051260.2.1	Transcription factor bHLH51
		Solyc12g040470.1.1	Unknown Protein
		Solyc03g119020.2.1	Unknown Protein
		Solyc09g014160.1.1	UPF0503 protein At3g09070%2C chloroplastic
		Solyc01g081410.2.1	Nodulin-like family protein expressed
miR319b	UUGGACUGAAGGGAGCUCCC	Solyc01g009070.2.1	MYB transcription factor
		Solyc02g079010.2.1	Cotton fiber expressed protein 1
		Solyc03g113840.1.1	Alpha-N-acetylglucosaminidase
		Solyc08g014020.2.1	MLP3.2 protein
		Solyc07g053410.2.1	Transcription factor CYCLOIDEA
miR319-3p	UUGGACUGAAGGGUUUCCUU	Solyc08g048390.1.1	Transcription factor CYCLOIDEA
		Solyc08g048370.2.1	Transcription factor CYCLOIDEA
		Solyc07g053410.2.1	Transcription factor CYCLOIDEA
		Solyc01g100650.2.1	NHL repeat containing 2
		Solyc03g119020.2.1	Unknown Protein
		Solyc05g012840.1.1	Transcription factor CYCLOIDEA
		Solyc02g077250.2.1	Transcription factor CYCLOIDEA
		Solyc10g008780.1.1	Transcription factor CYCLOIDEA
		Solyc12g014140.1.1	Transcription factor CYCLOIDEA
		Solyc07g062680.1.1	Transcription factor CYCLOIDEA
		Solyc01g088160.2.1	Cytokinin oxidase/dehydrogenase
		Solyc02g072470.2.1	Receptor like kinase%2C RLK
		Solyc10g011690.2.1	WD-repeat protein
		Solyc08g078520.2.1	Os03g0859900 protein
		Solyc08g075340.2.1	Glycosyltransferase-like protein
miR396a-5p	UCCACAGCUUUCUUGAACUG	Solyc07g019640.1.1	cDNA clone J013074B07 full insert sequence
		Solyc00g105750.1.1	Mutator-like transposase
		Solyc01g081320.2.1	Pentatricopeptide repeat-containing protein
		Solyc02g062740.2.1	DNA
		Solyc02g083190.1.1	F-box family protein
		Solyc08g078950.2.1	Nitrate transporter
		Solyc03g045080.1.1	Receptor-like protein kinase 2
miR396a-5p	UUCCACAGCUUUCUUGAACU	Solyc12g096070.1.1	Growth-regulating factor 5
		Solyc08g075950.1.1	Growth-regulating factor 3
		Solyc07g041640.2.1	Growth-regulating factor 1
		Solyc08g083230.1.1	Growth-regulating factor 3
		Solyc01g091540.1.1	Growth-regulating factor 12
		Solyc08g005430.2.1	Growth-regulating factor 4
		Solyc03g082430.1.1	Growth-regulating factor 4
		Solyc02g092070.2.1	Growth regulating factor 1
		Solyc04g077510.2.1	Growth regulating factor 1
		Solyc12g088670.1.1	Cathepsin B-like cysteine proteinase
		Solyc06g065030.2.1	Transmembrane 9 superfamily protein member 3
		Solyc02g062740.2.1	DNA
		Solyc02g062750.2.1	Glucose transporter 8
		Solyc04g054840.1.1	Ethylene insensitive 3 class transcription factor
		Solyc03g045080.1.1	Receptor-like protein kinase 2
		Solyc02g023950.2.1	Receptor like kinase%2C RLK
		Solyc06g007320.2.1	Ubiquitin-activating enzyme E1
		Solyc06g007820.1.1	Pentatricopeptide repeat-containing protein
		Solyc11g013260.1.1	Prohibitin
		Solyc11g022540.1.1	Transmembrane 9 superfamily protein member 3
miR396a-5p	UUCCACAGCUUUCUUGAACUG	Solyc12g096070.1.1	Growth-regulating factor 5
		Solyc08g075950.1.1	Growth-regulating factor 3
		Solyc07g041640.2.1	Growth-regulating factor 1
		Solyc08g083230.1.1	Growth-regulating factor 3
		Solyc08g005430.2.1	Growth-regulating factor 4
		Solyc03g082430.1.1	Growth-regulating factor 4
		Solyc01g091540.1.1	Growth-regulating factor 12
		Solyc02g092070.2.1	Growth regulating factor 1
		Solyc04g077510.2.1	Growth regulating factor 1
		Solyc12g088670.1.1	Cathepsin B-like cysteine proteinase
		Solyc06g065030.2.1	Transmembrane 9 superfamily protein member 3
		Solyc02g062740.2.1	DNA
		Solyc02g062750.2.1	Glucose transporter 8
		Solyc04g054840.1.1	Ethylene insensitive 3 class transcription factor
		Solyc03g045080.1.1	Receptor-like protein kinase 2
		Solyc06g007320.2.1	Ubiquitin-activating enzyme E1
		Solyc02g023950.2.1	Receptor like kinase%2C RLK
		Solyc06g007820.1.1	Pentatricopeptide repeat-containing protein
		Solyc11g013260.1.1	Prohibitin
		Solyc11g022540.1.1	Transmembrane 9 superfamily protein member 3
miR396b	UUCCACAGCUUUCUUGAACUU	Solyc01g091540.1.1	Growth-regulating factor 12
		Solyc12g096070.1.1	Growth-regulating factor 5
		Solyc08g075950.1.1	Growth-regulating factor 3
		Solyc07g041640.2.1	Growth-regulating factor 1
		Solyc08g083230.1.1	Growth-regulating factor 3
		Solyc08g005430.2.1	Growth-regulating factor 4
		Solyc03g082430.1.1	Growth-regulating factor 4
		Solyc02g092070.2.1	Growth regulating factor 1
		Solyc04g077510.2.1	Growth regulating factor 1
		Solyc12g088670.1.1	Cathepsin B-like cysteine proteinase
		Solyc06g065030.2.1	Transmembrane 9 superfamily protein member 3
		Solyc02g062740.2.1	DNA
		Solyc02g062750.2.1	Glucose transporter 8
		Solyc04g054840.1.1	Ethylene insensitive 3 class transcription factor
		Solyc06g007820.1.1	Pentatricopeptide repeat-containing protein
		Solyc02g093040.2.1	Cathepsin B-like cysteine proteinase
		Solyc11g022540.1.1	Transmembrane 9 superfamily protein member 3
		Solyc02g023950.2.1	Receptor like kinase%2C RLK
		Solyc03g045080.1.1	Receptor-like protein kinase 2
		Solyc06g007320.2.1	Ubiquitin-activating enzyme E1
		Solyc11g013260.1.1	Prohibitin
miR482d-3p	UUUCCUAUUCCACCCAUGCCAA	Solyc06g005410.2.1	Unknown Protein
		Solyc02g032650.2.1	Nbs-lrr%2C resistance protein
		Solyc02g079350.2.1	Equilibrative nucleoside transporter
		Solyc02g079330.2.1	Equilibrative nucleoside transporter
		Solyc05g009750.1.1	Nbs-lrr%2C resistance protein
		Solyc01g105340.2.1	Chaperone protein dnaJ
		Solyc04g009130.2.1	Cc-nbs-lrr%2C resistance protein
		Solyc04g009290.1.1	Cc-nbs-lrr%2C resistance protein
		Solyc01g113620.1.1	NBS-LRR resistance protein
		Solyc02g079310.1.1	Equilibrative nucleoside transporter
		Solyc04g026110.2.1	Cc-nbs%2C resistance protein fragment
		Solyc04g009110.1.1	Cc-nbs-lrr%2C resistance protein
		Solyc08g075640.2.1	Cc-nbs-lrr%2C resistance protein
		Solyc01g102920.2.1	Tir-nbs%2C resistance protein fragment
		Solyc09g075010.2.1	Prostaglandin E synthase 3
		Solyc09g098100.2.1	Cc-nbs-lrr%2C resistance protein
		Solyc02g030290.1.1	Nbs%2C resistance protein fragment
		Solyc11g008560.1.1	AP2-like ethylene-responsive transcription factor At1g16060
miR1918	UGUUGGUGAGAGUUCGAUUCUC	Solyc10g045620.1.1	Os12g0283800 protein
		Solyc01g095820.2.1	RING finger protein
		Solyc10g054110.1.1	MATE efflux family protein
		Solyc01g105180.2.1	LIM zinc-binding protein
		Solyc01g107000.1.1	Endo-1 4-beta-xylanase
miR6026	UCUUGGCUAGAGUUGUAUUGC	Solyc01g006200.2.1	Unknown Protein
		Solyc06g048960.2.1	Ribonuclease 3-like protein 3
		Solyc02g070750.1.1	Cc-nbs%2C resistance protein fragment
		Solyc09g092290.1.1	Cc-nbs-lrr%2C resistance protein
		Solyc09g018220.1.1	Cc-nbs-lrr%2C resistance protein
		Solyc07g064410.1.1	Ubiquitin-conjugating enzyme-like protein
		Solyc11g010840.1.1	Poly
		Solyc05g010100.2.1	tRNA-adenosine deaminase
		Solyc10g047640.1.1	GATA transcription factor 25
miR6027-3p	UGAAUCCUUCGGCUAUCCAUA	Solyc11g069020.1.1	Cc-nbs-lrr%2C resistance protein
		Solyc09g098130.1.1	Cc-nbs-lrr%2C resistance protein
		Solyc04g008190.1.1	Nbs-lrr%2C resistance protein
		Solyc04g008140.1.1	Cc-nbs-lrr%2C resistance protein
		Solyc04g008120.1.1	Cc-nbs-lrr%2C resistance protein
		Solyc01g088060.2.1	Nbs-lrr%2C resistance protein
		Solyc10g047320.1.1	Cc-nbs-lrr%2C resistance protein
		Solyc07g053020.1.1	Cc-nbs-lrr%2C resistance protein
		Solyc02g027080.1.1	Cc-nbs-lrr%2C resistance protein
		Solyc04g009090.1.1	Nbs-lrr%2C resistance protein
		Solyc04g026110.2.1	Cc-nbs%2C resistance protein fragment
		Solyc04g007070.2.1	Cc-nbs-lrr%2C resistance protein
		Solyc05g013280.2.1	Cc-nbs-lrr%2C resistance protein with an R1 specific domain
		Solyc05g012890.1.1	Cc-nbs-lrr%2C resistance protein with an R1 specific domain
		Solyc05g012910.2.1	Cc-nbs-lrr%2C resistance protein with an R1 specific domain
		Solyc03g005660.2.1	Cc-nbs-lrr%2C resistance protein
		Solyc01g090430.2.1	Cc-nbs-lrr%2C resistance protein
		Solyc02g069940.2.1	WPP domain-associated protein
		Solyc01g108890.2.1	Potential GTPase activation protein
		Solyc06g062610.1.1	Pentatricopeptide repeat-containing protein
miR6026	UUCUUGGCUAGAGUUGUAUUGC	Solyc01g006200.2.1	Unknown Protein
		Solyc09g092290.1.1	Cc-nbs-lrr%2C resistance protein
		Solyc09g018220.1.1	Cc-nbs-lrr%2C resistance protein
		Solyc06g048960.2.1	Ribonuclease 3-like protein 3
		Solyc05g050020.2.1	Potyviral helper component protease-interacting protein 1
		Solyc02g070750.1.1	Cc-nbs%2C resistance protein fragment
		Solyc11g010840.1.1	Poly
		Solyc01g067590.2.1	5%26apos-AMP-activated protein kinase gamma-1 subunit
		Solyc01g111180.2.1	Unknown Protein
		Solyc01g110700.2.1	Unknown Protein
		Solyc10g047640.1.1	GATA transcription factor 25
		Solyc01g065690.2.1	Heavy-metal associated domain protein
		Solyc01g108740.2.1	Hydrolase alpha/beta fold family protein
		Solyc09g092300.2.1	Cc-nbs%2C resistance protein fragment
		Solyc09g092310.1.1	Cc-nbs-lrr%2C resistance protein
pc-19	AAUGCAAUGUCAUAUACCAUC	Solyc01g106500.2.1	LRR receptor-like serine/threonine-protein kinase%2C RLP
		Solyc04g076060.2.1	14-3-3 protein beta/alpha-B
		Solyc01g005250.2.1	Aspartate-semialdehyde dehydrogenase
		Solyc02g055460.1.1	Disulfide-isomerase A3
		Solyc06g008930.2.1	Unknown Protein
pc-21	ACACACUCUGCAUUCAAUUAAAUU	Solyc04g011370.2.1	Actin-depolymerizing factor 2
		Solyc10g084750.1.1	Unknown Protein
pc-24	ACUCAAAUCCGAGAUCUCUGGUUA	Solyc04g078340.2.1	Cytochrome P450
		Solyc05g054430.2.1	DNA replication complex GINS protein PSF2
		Solyc03g121810.2.1	Phospholipid-transporting ATPase 1
		Solyc07g055270.1.1	Unknown Protein
		Solyc02g067740.2.1	Genomic DNA chromosome 3 TAC clone K24A2
		Solyc08g067250.2.1	DNA cross-link repair 1A protein
		Solyc01g073990.2.1	Unknown Protein
		Solyc11g011860.1.1	Pentatricopeptide repeat-containing protein
		Solyc08g061650.2.1	F-box/LRR-repeat protein 14
		Solyc12g056300.1.1	Receptor like kinase%2C RLK
pc-13a	AGUUUUGAACUGUGGUAAGAAA	Solyc08g066600.2.1	Homology to unknown gene
		Solyc02g091800.2.1	BHLH transcription factor
		Solyc12g099940.1.1	Gcn5-related n-acetyltransferase family protein
		Solyc01g098150.2.1	Pentatricopeptide repeat-containing protein
		Solyc12g010020.1.1	Leucyl aminopeptidase
		Solyc00g187050.2.1	Leucyl aminopeptidase
		Solyc04g014700.2.1	Unknown Protein
		Solyc10g018040.1.1	Unknown Protein
		Solyc03g082630.2.1	26S protease regulatory subunit 7
		Solyc05g018180.2.1	Homology to unknown gene
		Solyc04g070980.2.1	Lanosterol synthase
pc-27	AUAAUGCUUGGAAUAUGCCCU	Solyc01g013880.1.1	LRR receptor-like serine/threonine-protein kinase%2C RLP
		Solyc01g005720.2.1	LRR receptor-like serine/threonine-protein kinase%2C RLP
		Solyc01g005870.1.1	LRR receptor-like serine/threonine-protein kinase%2C RLP
		Solyc01g006550.2.1	LRR receptor-like serine/threonine-protein kinase%2C RLP
		Solyc01g009690.1.1	LRR receptor-like serine/threonine-protein kinase%2C RLP
		Solyc01g009700.1.1	LRR receptor-like serine/threonine-protein kinase%2C RLP
		Solyc12g100020.1.1	LRR receptor-like serine/threonine-protein kinase%2C RLP
		Solyc12g100030.1.1	LRR receptor-like serine/threonine-protein kinase%2C RLP
		Solyc01g012690.1.1	LRR receptor-like serine/threonine-protein kinase%2C RLP
		Solyc01g014300.1.1	PR-protein
		Solyc01g016370.1.1	LRR receptor-like serine/threonine-protein kinase%2C RLP
		Solyc12g099950.1.1	LRR receptor-like serine/threonine-protein kinase%2C RLP
		Solyc01g005760.2.1	LRR receptor-like serine/threonine-protein kinase%2C RLP
		Solyc01g005780.1.1	LRR receptor-like serine/threonine-protein kinase%2C RLP
		Solyc12g006020.1.1	LRR receptor-like serine/threonine-protein kinase%2C RLP
		Solyc06g064820.2.1	GDSL esterase/lipase At1g71691
		Solyc12g099980.1.1	LRR receptor-like serine/threonine-protein kinase%2C RLP
		Solyc01g005730.2.1	LRR receptor-like serine/threonine-protein kinase%2C RLP
		Solyc03g045080.1.1	Receptor-like protein kinase 2
		Solyc00g009030.1.1	Solute carrier family 2%2C facilitated glucose transporter member 12
		Solyc01g014160.1.1	LRR receptor-like serine/threonine-protein kinase%2C RLP
		Solyc01g008410.1.1	LRR receptor-like serine/threonine-protein kinase%2C RLP
		Solyc01g008390.1.1	LRR receptor-like serine/threonine-protein kinase%2C RLP
pc-13b	AUAGUUUUGAACUGUGGUAAGA	Solyc01g098150.2.1	Pentatricopeptide repeat-containing protein
		Solyc08g066600.2.1	Homology to unknown gene
		Solyc10g082000.1.1	Heat shock-like protein
		Solyc11g020780.1.1	Deoxyguanosine kinase 3
pc-32	AUGUGCCUGUUUUCCCCAUC	Solyc09g082560.2.1	Calmodulin binding protein
pc-34	CUAUGAGAUAAGUUCAACGUG	Solyc01g005720.2.1	LRR receptor-like serine/threonine-protein kinase%2C RLP
		Solyc01g006550.2.1	LRR receptor-like serine/threonine-protein kinase%2C RLP
		Solyc02g077270.2.1	Calcium ion binding protein
		Solyc01g009700.1.1	LRR receptor-like serine/threonine-protein kinase%2C RLP
		Solyc06g076900.2.1	Pentatricopeptide repeat-containing protein
		Solyc12g100010.1.1	LRR receptor-like serine/threonine-protein kinase%2C RLP
		Solyc01g005730.2.1	LRR receptor-like serine/threonine-protein kinase%2C RLP
		Solyc01g005760.2.1	LRR receptor-like serine/threonine-protein kinase%2C RLP
		Solyc01g005780.1.1	LRR receptor-like serine/threonine-protein kinase%2C RLP
		Solyc01g008410.1.1	LRR receptor-like serine/threonine-protein kinase%2C RLP
		Solyc01g009690.1.1	LRR receptor-like serine/threonine-protein kinase%2C RLP
		Solyc01g009930.1.1	LRR receptor-like serine/threonine-protein kinase%2C RLP
		Solyc01g012690.1.1	LRR receptor-like serine/threonine-protein kinase%2C RLP
		Solyc01g013880.1.1	LRR receptor-like serine/threonine-protein kinase%2C RLP
		Solyc01g014020.1.1	LRR receptor-like serine/threonine-protein kinase%2C RLP
		Solyc01g014130.1.1	LRR receptor-like serine/threonine-protein kinase%2C RLP
		Solyc01g014160.1.1	LRR receptor-like serine/threonine-protein kinase%2C RLP
		Solyc01g014300.1.1	PR-protein
		Solyc01g014310.1.1	LRR receptor-like serine/threonine-protein kinase%2C RLP
		Solyc01g016370.1.1	LRR receptor-like serine/threonine-protein kinase%2C RLP
		Solyc03g082780.1.1	LRR receptor-like serine/threonine-protein kinase%2C RLP
		Solyc12g099870.1.1	LRR receptor-like serine/threonine-protein kinase%2C RLP
pc-37	GAUGAAGCAGUAAUCAUGGUGA	Solyc09g082400.1.1	Pentatricopeptide repeat-containing protein
		Solyc07g008370.2.1	60S ribosomal protein L7
		Solyc07g053520.1.1	Pentatricopeptide repeat-containing protein
		Solyc06g030530.2.1	Unknown Protein
		Solyc06g053230.2.1	Unknown Protein
		Solyc02g071350.2.1	Lipid A export ATP-binding/permease protein msbA
		Solyc06g082350.2.1	Unknown Protein
		Solyc11g065250.1.1	Pentatricopeptide repeat-containing protein
		Solyc04g025990.2.1	Potassium transporter family protein
pc-14a	GUUGAUAGUAGACCAAAGAGAU	Solyc08g021960.2.1	Thiamine-repressible mitochondrial transporter THI74
		Solyc01g096130.2.1	ORM1-like protein 2
		Solyc08g005630.2.1	Glucose-methanol-choline oxidoreductase
pc-43	UGAAUUGCCAUAAGAUCUCCC	Solyc02g088010.2.1	DCN1-like protein 1
		Solyc12g013770.1.1	Mannan endo-1 4-beta-mannosidase
		Solyc00g231680.1.1	Mannan endo-1 4-beta-mannosidase
		Solyc12g100020.1.1	LRR receptor-like serine/threonine-protein kinase%2C RLP
		Solyc12g099980.1.1	LRR receptor-like serine/threonine-protein kinase%2C RLP
		Solyc12g100010.1.1	LRR receptor-like serine/threonine-protein kinase%2C RLP
		Solyc01g060210.2.1	X1
		Solyc02g068140.2.1	Nodulin-like protein
pc-7c	UGCCAUGUAUUGAUACCCUUUU	Solyc09g061650.1.1	Serine/threonine-protein phosphatase 7 long form homolog
		Solyc09g064180.1.1	Unknown Protein
		Solyc02g067130.1.1	Serine/threonine-protein phosphatase 7 long form homolog
		Solyc00g144470.1.1	Serine/threonine-protein phosphatase 7 long form homolog
		Solyc09g061690.1.1	Serine/threonine-protein phosphatase 7 long form homolog
		Solyc06g035480.2.1	Serine/threonine-protein phosphatase 7 long form homolog
		Solyc08g066370.1.1	Serine/threonine-protein phosphatase 7 long form homolog
		Solyc11g042830.1.1	Serine/threonine-protein phosphatase 7 long form homolog
		Solyc00g045570.1.1	Unknown Protein
		Solyc12g042820.1.1	Serine/threonine-protein phosphatase 7 long form homolog
		Solyc11g065560.1.1	Serine/threonine-protein phosphatase 7 long form homolog
		Solyc07g056150.2.1	Ras-related protein Rab-2-A
pc-11c	UGCGAGUAUGCCUCAUGUACCA	Solyc05g015680.1.1	Serine/threonine-protein phosphatase 7 long form homolog
		Solyc09g061650.1.1	Serine/threonine-protein phosphatase 7 long form homolog
		Solyc00g144470.1.1	Serine/threonine-protein phosphatase 7 long form homolog
		Solyc09g061690.1.1	Serine/threonine-protein phosphatase 7 long form homolog
		Solyc11g065560.1.1	Serine/threonine-protein phosphatase 7 long form homolog
		Solyc06g035480.2.1	Serine/threonine-protein phosphatase 7 long form homolog
		Solyc08g066370.1.1	Serine/threonine-protein phosphatase 7 long form homolog
		Solyc00g195360.1.1	Serine/threonine-protein phosphatase 7 long form homolog
		Solyc09g064180.1.1	Unknown Protein
		Solyc02g067130.1.1	Serine/threonine-protein phosphatase 7 long form homolog
		Solyc11g042830.1.1	Serine/threonine-protein phosphatase 7 long form homolog
pc-49	UGUUGUACAAAAAUGGUAUCAA	Solyc00g097960.1.1	Unknown Protein
		Solyc08g006620.2.1	Tsi1-interacting protein TSIP1
		Solyc01g110700.2.1	Unknown Protein
		Solyc01g111180.2.1	Unknown Protein
		Solyc02g079480.1.1	FAD-binding domain-containing protein
pc-14b	UUGAUAGUAGACCAAAGAGAUA	Solyc11g005890.1.1	Chitinase A
		Solyc04g082670.2.1	Dolichyl-diphosphooligosaccharide--protein glycosyltransferase subunit 1
		Solyc06g073570.2.1	Cytochrome P450
		Solyc02g093990.2.1	Adenylate kinase family-like protein
		Solyc03g097600.2.1	MtN3-like protein
		Solyc09g089830.2.1	1-aminocyclopropane-1-carboxylate oxidase-like protein
pc-26	AGUUCUUGUAGGGUGAGACAAC	Solyc10g079160.1.1	Os01g0617600 protein carboxyl-terminal hydrolase 1
		Solyc02g088760.2.1	50S ribosomal protein L12-2
		Solyc06g009470.1.1	Unknown Protein
		Solyc10g055060.1.1	Resistance protein RGC2
		Solyc10g055080.1.1	Cc-nbs-lrr, resistance protein
		Solyc06g075970.2.1	Unknown Protein
pc-53	UUGGGUAUGAUCAAGUGCGAGU	Solyc04g007910.2.1	Glucan endo-1 3-beta-glucosidase 3
		Solyc08g042020.1.1	Beta-glucosidase
pc-58	UUUGUAAAACAUGUUGUGGAUU	Solyc00g045570.1.1	Unknown Protein
		Solyc09g064180.1.1	Unknown Protein
		Solyc02g067130.1.1	Serine/threonine-protein phosphatase 7 long form homolog
		Solyc00g144470.1.1	Serine/threonine-protein phosphatase 7 long form homolog
		Solyc09g061690.1.1	Serine/threonine-protein phosphatase 7 long form homolog
		Solyc11g065560.1.1	Serine/threonine-protein phosphatase 7 long form homolog
		Solyc06g035480.2.1	Serine/threonine-protein phosphatase 7 long form homolog
		Solyc08g066370.1.1	Serine/threonine-protein phosphatase 7 long form homolog
		Solyc09g061650.1.1	Serine/threonine-protein phosphatase 7 long form homolog
		Solyc05g008500.1.1	Mate efflux family protein
		Solyc11g042830.1.1	Serine/threonine-protein phosphatase 7 long form homolog
		Solyc10g080840.1.1	Cytochrome P450
		Solyc04g015660.1.1	Serine/threonine-protein phosphatase 7 long form homolog
		Solyc12g045020.1.1	Cytochrome P450
		Solyc04g054250.2.1	Cytochrome P450
		Solyc03g083850.1.1	Ulp1 protease family C-terminal catalytic domain containing protein
		Solyc03g026040.2.1	Receptor like kinase%2C RLK
		Solyc05g008510.2.1	Multidrug resistance protein mdtK
		Solyc10g079660.1.1	Importin alpha-1b subunit
		Solyc12g009380.1.1	30S ribosomal protein S17
		Solyc04g026110.2.1	Cc-nbs%2C resistance protein fragment
		Solyc11g072930.1.1	LRR receptor-like serine/threonine-protein kinase%2C RLP
		Solyc03g112760.2.1	Unknown Protein
		Solyc06g005940.2.1	Protein disulfide isomerase
		Solyc04g007070.2.1	Cc-nbs-lrr%2C resistance protein
		Solyc06g069900.2.1	1-aminocyclopropane-1-carboxylate oxidase
pc-2a	AGAUCAUGUGGUUGCUUCACC	Solyc01g110480.2.1	BZIP transcription factor family protein expressed
		Solyc03g095940.1.1	LOB domain family protein
		Solyc11g069530.1.1	Kinase-START 1
		Solyc03g111180.2.1	Aspartyl aminopeptidase-like protein
		Solyc04g082510.2.1	Serine/threonine-protein kinase
		Solyc01g010300.1.1	MADS-box protein-like
pc-25	AGGCGCAUGUGUCAUAUCUUUACA	Solyc07g063740.2.1	Ferredoxin-like
		Solyc10g038080.1.1	Shikimate dehydrogenase
		Solyc02g084260.1.1	Unknown Protein
pc-30	AUCCACAUUCAUUUCAUUACACGA	Solyc09g083400.2.1	Os02g0200800 protein
		Solyc04g007460.2.1	Octicosapeptide/Phox/Bem1p domain-containing protein
		Solyc02g076890.1.1	Unknown Protein
		Solyc03g096440.1.1	Transposase
		Solyc05g052960.2.1	BTB/POZ domain containing protein expressed
		Solyc05g005700.2.1	Aldehyde dehydrogenase 1
		Solyc01g103630.2.1	Glyoxalase/bleomycin resistance protein/dioxygenase
		Solyc01g079650.2.1	CTP synthase-like protein
		Solyc09g061350.1.1	Unknown Protein
		Solyc10g017770.1.1	Transposase
		Solyc03g120470.2.1	Aquaporin
		Solyc02g089260.2.1	E3 ubiquitin-protein ligase UBR4
		Solyc03g112190.2.1	Pentatricopeptide repeat-containing protein
		Solyc03g114260.1.1	NAC domain transcription factor
		Solyc10g085220.1.1	Mitochondrial carrier protein expressed
pc-31	AUGCCUUCCUGCCAUGUAUUGA	Solyc09g061650.1.1	Serine/threonine-protein phosphatase 7 long form homolog
		Solyc11g042830.1.1	Serine/threonine-protein phosphatase 7 long form homolog
		Solyc02g067130.1.1	Serine/threonine-protein phosphatase 7 long form homolog
		Solyc00g144470.1.1	Serine/threonine-protein phosphatase 7 long form homolog
		Solyc09g061690.1.1	Serine/threonine-protein phosphatase 7 long form homolog
		Solyc06g035480.2.1	Serine/threonine-protein phosphatase 7 long form homolog
		Solyc08g066370.1.1	Serine/threonine-protein phosphatase 7 long form homolog
		Solyc03g113230.1.1	Polygalacturonase-like protein
		Solyc09g064180.1.1	Unknown Protein
		Solyc04g011630.1.1	GRAS family transcription factor
		Solyc08g081410.2.1	General vesicular transport factor p115
pc-11a	AUGCGAGUAUGCCUCAUGUACC	Solyc05g015680.1.1	Serine/threonine-protein phosphatase 7 long form homolog
		Solyc09g061650.1.1	Serine/threonine-protein phosphatase 7 long form homolog
		Solyc00g144470.1.1	Serine/threonine-protein phosphatase 7 long form homolog
		Solyc09g061690.1.1	Serine/threonine-protein phosphatase 7 long form homolog
		Solyc11g065560.1.1	Serine/threonine-protein phosphatase 7 long form homolog
		Solyc06g035480.2.1	Serine/threonine-protein phosphatase 7 long form homolog
		Solyc08g066370.1.1	Serine/threonine-protein phosphatase 7 long form homolog
		Solyc00g195360.1.1	Serine/threonine-protein phosphatase 7 long form homolog
		Solyc09g064180.1.1	Unknown Protein
		Solyc11g042830.1.1	Serine/threonine-protein phosphatase 7 long form homolog
		Solyc02g067130.1.1	Serine/threonine-protein phosphatase 7 long form homolog
		Solyc04g082790.2.1	Atp-dependent RNA helicase
		Solyc08g029140.1.1	Unknown Protein
pc-5a	AUGGGUAGCACAAGGAUUAAU	Solyc10g049340.1.1	CCHC-type integrase
		Solyc03g007010.2.1	ATP-dependent DEAD-box RNA helicase DeaD
		Solyc07g047990.1.1	Serine/threonine protein kinase
		Solyc03g005960.2.1	Receptor like kinase%2C RLK
		Solyc05g055140.1.1	Ring finger protein
		Solyc12g009550.1.1	LRR receptor-like serine/threonine-protein kinase%2C RLP
		Solyc02g068680.1.1	CHP-rich zinc finger protein-like
		Solyc01g100790.1.1	Pentatricopeptide repeat-containing protein
		Solyc08g006010.2.1	WD-repeat domain phosphoinositide-interacting protein 3
pc-5b	AUGGGUAGCACAAGGAUUAAUG	Solyc10g049340.1.1	CCHC-type integrase
		Solyc03g007010.2.1	ATP-dependent DEAD-box RNA helicase DeaD
		Solyc12g009550.1.1	LRR receptor-like serine/threonine-protein kinase%2C RLP
		Solyc05g055140.1.1	Ring finger protein
		Solyc07g047990.1.1	Serine/threonine protein kinase
		Solyc03g005960.2.1	Receptor like kinase%2C RLK
		Solyc02g068680.1.1	CHP-rich zinc finger protein-like
		Solyc01g100790.1.1	Pentatricopeptide repeat-containing protein
		Solyc08g006010.2.1	WD-repeat domain phosphoinositide-interacting protein 3
pc-7a	CCUGCCAUGUAUUGAUACCCUU	Solyc09g061650.1.1	Serine/threonine-protein phosphatase 7 long form homolog
		Solyc09g064180.1.1	Unknown Protein
		Solyc02g067130.1.1	Serine/threonine-protein phosphatase 7 long form homolog
		Solyc00g144470.1.1	Serine/threonine-protein phosphatase 7 long form homolog
		Solyc09g061690.1.1	Serine/threonine-protein phosphatase 7 long form homolog
		Solyc06g035480.2.1	Serine/threonine-protein phosphatase 7 long form homolog
		Solyc08g066370.1.1	Serine/threonine-protein phosphatase 7 long form homolog
		Solyc11g042830.1.1	Serine/threonine-protein phosphatase 7 long form homolog
		Solyc00g045570.1.1	Unknown Protein
		Solyc12g042820.1.1	Serine/threonine-protein phosphatase 7 long form homolog
		Solyc11g065560.1.1	Serine/threonine-protein phosphatase 7 long form homolog
		Solyc12g009420.1.1	Polygalacturonase
		Solyc04g025440.2.1	Polygalacturonase
pc-7b	CCUUCCUGCCAUGUAUUGAUAC	Solyc09g098270.2.1	Polygalacturonase
		Solyc07g015870.2.1	Polygalacturonase 1
		Solyc04g025440.2.1	Polygalacturonase
		Solyc09g061650.1.1	Serine/threonine-protein phosphatase 7 long form homolog
		Solyc09g064180.1.1	Unknown Protein
		Solyc11g042830.1.1	Serine/threonine-protein phosphatase 7 long form homolog
		Solyc02g067130.1.1	Serine/threonine-protein phosphatase 7 long form homolog
		Solyc00g144470.1.1	Serine/threonine-protein phosphatase 7 long form homolog
		Solyc09g061690.1.1	Serine/threonine-protein phosphatase 7 long form homolog
		Solyc06g035480.2.1	Serine/threonine-protein phosphatase 7 long form homolog
		Solyc08g066370.1.1	Serine/threonine-protein phosphatase 7 long form homolog
		Solyc03g113230.1.1	Polygalacturonase-like protein
		Solyc10g080210.1.1	Polygalacturonase A
		Solyc00g045570.1.1	Unknown Protein
		Solyc12g042820.1.1	Serine/threonine-protein phosphatase 7 long form homolog
		Solyc11g065560.1.1	Serine/threonine-protein phosphatase 7 long form homolog
		Solyc04g008230.2.1	Polygalacturonase
		Solyc04g011630.1.1	GRAS family transcription factor
		Solyc03g116580.2.1	Polygalacturonase
		Solyc06g068040.2.1	Polygalacturonase
pc-7e	CCUUCCUGCCAUGUAUUGAUACC	Solyc09g098270.2.1	Polygalacturonase
		Solyc07g015870.2.1	Polygalacturonase 1
		Solyc04g025440.2.1	Polygalacturonase
		Solyc09g061650.1.1	Serine/threonine-protein phosphatase 7 long form homolog
		Solyc09g064180.1.1	Unknown Protein
		Solyc11g042830.1.1	Serine/threonine-protein phosphatase 7 long form homolog
		Solyc02g067130.1.1	Serine/threonine-protein phosphatase 7 long form homolog
		Solyc00g144470.1.1	Serine/threonine-protein phosphatase 7 long form homolog
		Solyc09g061690.1.1	Serine/threonine-protein phosphatase 7 long form homolog
		Solyc06g035480.2.1	Serine/threonine-protein phosphatase 7 long form homolog
		Solyc08g066370.1.1	Serine/threonine-protein phosphatase 7 long form homolog
		Solyc03g113230.1.1	Polygalacturonase-like protein
		Solyc10g080210.1.1	Polygalacturonase A
		Solyc00g045570.1.1	Unknown Protein
		Solyc12g042820.1.1	Serine/threonine-protein phosphatase 7 long form homolog
		Solyc11g065560.1.1	Serine/threonine-protein phosphatase 7 long form homolog
		Solyc04g008230.2.1	Polygalacturonase
		Solyc04g011630.1.1	GRAS family transcription factor
		Solyc03g116580.2.1	Polygalacturonase
		Solyc06g068040.2.1	Polygalacturonase
pc-2c	UCAGAUCAUGUGGUUGCUUCA	Solyc01g110480.2.1	BZIP transcription factor family protein expressed
		Solyc04g083160.1.1	cytochrome P450
		Solyc03g095940.1.1	LOB domain family protein
		Solyc12g096710.1.1	Receptor like kinase%2C RLK
		Solyc09g018630.2.1	Bis
		Solyc05g014970.2.1	Urease alpha subunit
		Solyc01g096400.2.1	Unknown Protein
		Solyc03g005080.2.1	Protoporphyrinogen IX oxidase
		Solyc01g102340.2.1	Myb-like transcription factor
		Solyc05g014030.2.1	Regulator of chromosome condensation domain-containing protein
		Solyc05g021450.1.1	Unknown Protein
		Solyc08g082750.2.1	Nodule inception protein
pc-44	UGAGACAUUGAUGAUGGUGGC	Solyc05g039950.1.1	Acyltransferase
		Solyc03g117280.2.1	Unknown Protein
		Solyc02g014130.1.1	Hepatoma-derived growth factor-related protein 3
		Solyc02g094060.2.1	Voltage-gated chloride channel
		Solyc07g026950.2.1	Xaa-Pro dipeptidase
		Solyc01g079600.2.1	Lipase
		Solyc06g036240.1.1	ABC transporter G family member 40
pc-11d	UGCGAGUAUGCCUCAUGUACCAA	Solyc05g015680.1.1	Serine/threonine-protein phosphatase 7 long form homolog
		Solyc09g061650.1.1	Serine/threonine-protein phosphatase 7 long form homolog
		Solyc00g144470.1.1	Serine/threonine-protein phosphatase 7 long form homolog
		Solyc09g061690.1.1	Serine/threonine-protein phosphatase 7 long form homolog
		Solyc11g065560.1.1	Serine/threonine-protein phosphatase 7 long form homolog
		Solyc06g035480.2.1	Serine/threonine-protein phosphatase 7 long form homolog
		Solyc08g066370.1.1	Serine/threonine-protein phosphatase 7 long form homolog
		Solyc00g195360.1.1	Serine/threonine-protein phosphatase 7 long form homolog
		Solyc09g064180.1.1	Unknown Protein
		Solyc02g067130.1.1	Serine/threonine-protein phosphatase 7 long form homolog
		Solyc11g042830.1.1	Serine/threonine-protein phosphatase 7 long form homolog
pc-45	UGCUGCUGAAUCAUUGGUUC	Solyc07g063300.2.1	Regulator of chromosome condensation
		Solyc06g054380.2.1	RNA-binding protein
		Solyc07g041900.2.1	Cathepsin L-like cysteine proteinase
		Solyc12g088500.1.1	Cyclin A-like protein
		Solyc12g088520.1.1	Cyclin A-like protein
		Solyc12g088470.1.1	Cyclin A-like protein
		Solyc01g108670.2.1	Kinesin-like protein
		Solyc12g088530.1.1	Cyclin A-like protein
		Solyc10g083150.1.1	Retinoblastoma-binding protein 6
		Solyc05g047460.2.1	Auxin response factor 19
		Solyc01g095420.2.1	Unknown Protein
pc-7d	UUCCUGCCAUGUAUUGAUACCC	Solyc09g061650.1.1	Serine/threonine-protein phosphatase 7 long form homolog
		Solyc09g064180.1.1	Unknown Protein
		Solyc11g042830.1.1	Serine/threonine-protein phosphatase 7 long form homolog
		Solyc02g067130.1.1	Serine/threonine-protein phosphatase 7 long form homolog
		Solyc00g144470.1.1	Serine/threonine-protein phosphatase 7 long form homolog
		Solyc09g061690.1.1	Serine/threonine-protein phosphatase 7 long form homolog
		Solyc06g035480.2.1	Serine/threonine-protein phosphatase 7 long form homolog
		Solyc08g066370.1.1	Serine/threonine-protein phosphatase 7 long form homolog
		Solyc00g045570.1.1	Unknown Protein
		Solyc12g042820.1.1	Serine/threonine-protein phosphatase 7 long form homolog
		Solyc11g065560.1.1	Serine/threonine-protein phosphatase 7 long form homolog
		Solyc04g025440.2.1	Polygalacturonase
		Solyc09g098270.2.1	Polygalacturonase
		Solyc07g015870.2.1	Polygalacturonase 1
		Solyc05g044490.2.1	Cc-nbs-lrr%2C resistance protein
		Solyc05g051050.2.1	Glycogen synthase kinase
		Solyc03g113230.1.1	Polygalacturonase-like protein
		Solyc02g088230.2.1	Xenotropic and polytropic retrovirus receptor
pc-56	UUUCUCAGGUGCUCACUCAGC	Solyc10g049570.1.1	Pentatricopeptide repeat-containing protein
		Solyc03g119120.2.1	Pentatricopeptide repeat-containing protein
		Solyc01g108310.2.1	Os11g0248200 protein
		Solyc01g110700.2.1	Unknown Protein
		Solyc01g079080.2.1	Coiled-coil protein
		Solyc02g086340.2.1	LisH domain and HEAT repeat-containing protein KIAA1468
		Solyc09g010460.2.1	Eukaryotic translation initiation factor 3 subunit A
		Solyc02g068720.2.1	Nck-associated protein 1
pc-59	UUUUUCCACAGCUUUCUUGAA	Solyc12g088700.1.1	UDP-glucosyltransferase family 1 protein
		Solyc04g079790.2.1	30S ribosomal protein S9
		Solyc04g008380.2.1	GAGA-binding transcriptional activator
		Solyc06g065030.2.1	Transmembrane 9 superfamily protein member 3
		Solyc09g059550.1.1	Genomic DNA chromosome 3 P1 clone MJL12
		Solyc02g093940.2.1	mTERF domain-containing protein 1%2C mitochondrial
		Solyc10g084150.1.1	Cytokinin riboside 5%26apos%3B-monophosphate phosphoribohydrolase LOG
		Solyc01g080350.2.1	Calcium binding protein 39-like
		Solyc05g006630.2.1	Tir-nbs-lrr%2C resistance protein
		Solyc02g069830.2.1	Class III homeodomain-leucine zipper
		Solyc07g052940.2.1	Histone-lysine N-methyltransferase
		Solyc07g056470.2.1	Glutathione S-transferase-like protein
		Solyc00g304030.1.1	Macrolide export ATP-binding/permease protein MacB
		Solyc10g007410.2.1	Gamma-glutamyl hydrolase 2
		Solyc07g007010.1.1	Pentatricopeptide
		Solyc01g102670.2.1	HhH-GPD
		Solyc11g006620.1.1	Exocyst complex protein exo70
		Solyc06g082470.2.1	Serine/threonine protein kinase
		Solyc08g014510.2.1	Zinc finger
		Solyc04g077510.2.1	Growth regulating factor 1
		Solyc01g068270.2.1	Receptor-like kinase
		Solyc06g054340.1.1	Short-chain dehydrogenase/reductase SDR
		Solyc10g078190.1.1	DNA
		Solyc02g083140.2.1	Ribonuclease E
		Solyc11g022540.1.1	Transmembrane 9 superfamily protein member 3
		Solyc01g094920.2.1	Receptor-like kinase
		Solyc02g070790.2.1	3-oxoacyl-
		Solyc03g007800.2.1	Topoisomerase 1-associated factor 1
		Solyc07g063240.2.1	Genomic DNA chromosome 3 P1 clone MJK13
		Solyc08g022070.2.1	Prolyl endopeptidase
		Solyc09g007830.2.1	Cytokinin riboside 5%26apos%3B-monophosphate phosphoribohydrolase LOG
		Solyc12g088710.1.1	UDP-glucosyltransferase family 1 protein
		Solyc10g080180.1.1	U3 small nucleolar RNA-associated protein 18
		Solyc03g119280.2.1	Histidyl-tRNA synthetase 1
		Solyc06g062440.2.1	Cc-nbs-lrr%2C resistance protein
		Solyc08g082530.2.1	Cell division protease ftsH homolog
		Solyc03g118350.2.1	Dual specificity protein phosphatase
		Solyc01g086710.2.1	DNA-directed RNA polymerase
		Solyc01g080610.2.1	Unknown Protein
		Solyc04g051540.2.1	WRKY family transcription factor
		Solyc02g092270.2.1	NADH dehydrogenase
		Solyc02g064980.1.1	Protein serine/threonine kinase
		Solyc02g078350.2.1	Pentatricopeptide repeat-containing protein
		Solyc08g068310.2.1	RNA-binding La domain protein
		Solyc04g078090.2.1	Acyl-CoA-binding domain-containing protein 6
		Solyc08g082000.2.1	Genomic DNA chromosome 5 TAC clone K19E1

## Sheet: Table S9
Table S9-Target genes of differentially expressed miRNAs of pistil.
miRNAs	mature sequences	Target gene ID	Target gene description
miR167a	UGAAGCUGCCAGCAUGAUCUAA	Solyc03g007790.2.1	Receptor-like protein kinase
		Solyc06g035710.1.1	Multidrug resistance protein mdtK
		Solyc06g036780.2.1	Os01g0708300 protein
		Solyc04g073990.2.1	Annexin
		Solyc04g077220.2.1	Homeobox-leucine zipper protein 22
miR172b	AGAAUCUUGAUGAUGCUGCAU	Solyc04g049800.2.1	AP2-like ethylene-responsive transcription factor At1g79700
		Solyc11g072600.1.1	AP2-like ethylene-responsive transcription factor At1g79700
		Solyc10g084340.1.1	AP2-like ethylene-responsive transcription factor At1g16060
		Solyc03g044300.2.1	AP2-like ethylene-responsive transcription factor At1g16060
		Solyc06g075510.2.1	AP2-like ethylene-responsive transcription factor At1g16060
		Solyc09g007260.2.1	AP2-like ethylene-responsive transcription factor At1g79700
		Solyc02g093150.2.1	AP2-like ethylene-responsive transcription factor At1g16060
		Solyc02g064960.2.1	AP2-like ethylene-responsive transcription factor At1g16060
		Solyc01g090460.2.1	Homeobox-leucine zipper protein
		Solyc07g063770.2.1	Serine/threonine kinase receptor
		Solyc10g006710.2.1	Serine/threonine kinase receptor
		Solyc02g094250.2.1	Unknown Protein
		Solyc03g118870.2.1	Octicosapeptide/Phox/Bem1p domain-containing protein
		Solyc06g082880.1.1	Pentatricopeptide repeat-containing protein
		Solyc03g097410.1.1	Inositol-tetrakisphosphate 1-kinase 1
miR319b	UGGACUGAAGGGAGCUCCCU	Solyc01g009070.2.1	MYB transcription factor
		Solyc02g079010.2.1	Cotton fiber expressed protein 1
		Solyc03g113840.1.1	Alpha-N-acetylglucosaminidase
		Solyc08g014020.2.1	MLP3.2 protein
		Solyc07g053410.2.1	Transcription factor CYCLOIDEA
miR397-5p	AUUGAGUGCAGCGUUGAUGAC	Solyc07g049460.2.1	Laccase
		Solyc10g076830.1.1	Laccase 1a
		Solyc06g082240.2.1	Laccase-13
		Solyc05g043360.1.1	Laccase
		Solyc02g062650.2.1	Laccase
		Solyc09g011050.2.1	Laccase
		Solyc09g011000.2.1	Laccase
		Solyc06g076330.2.1	Laccase
		Solyc06g048860.1.1	Laccase
		Solyc09g014240.2.1	Laccase 1a
		Solyc06g076760.1.1	Laccase 1a
		Solyc03g095220.2.1	Translocase of chloroplast 34
		Solyc02g085120.2.1	Laccase
		Solyc02g078690.1.1	Serine carboxypeptidase K10B2.2
		Solyc06g074350.2.1	self-pruning
		Solyc09g010990.2.1	Laccase
		Solyc01g108920.2.1	Serine/threonine-protein kinase Sgk3
		Solyc10g076710.1.1	1-phosphatidylinositol-4 5-bisphosphate phosphodiesterase
		Solyc02g085110.2.1	Laccase
		Solyc06g050530.2.1	Laccase
		Solyc07g063920.2.1	Solute carrier family 22 member 6
		Solyc09g011960.1.1	Laccase
		Solyc10g078280.2.1	Cytochrome P450 gene
miR398b-3p	UGUGUUCUCAGGUUACCCCUG	Solyc01g067740.2.1	Superoxide dismutase
miR159	UUUGGAUUGAAGGGAGCUCUA	Solyc01g009070.2.1	MYB transcription factor
		Solyc10g019260.1.1	MYB family transcription factor-like
		Solyc01g090530.1.1	MYB transcription factor
		Solyc06g073640.2.1	MYB transcription factor
		Solyc02g078670.2.1	COP1-Interacting ProteinI 7
		Solyc02g079010.2.1	Cotton fiber expressed protein 1
		Solyc07g052640.2.1	Glycosyltransferase-like protein
		Solyc07g065960.1.1	Chaperone protein dnaJ 11
		Solyc12g014120.1.1	Unknown Protein
		Solyc11g072060.1.1	MYB transcription factor
		Solyc06g008320.2.1	Serine/threonine kinase
		Solyc05g012830.1.1	Transposase family protein
		Solyc09g082890.1.1	Calcium-transporting ATPase 1
		Solyc03g043890.2.1	1-aminocyclopropane-1-carboxylate synthase
		Solyc06g064590.1.1	BHLH transcription factor
		Solyc09g013080.2.1	Acetyl-coenzyme A carboxylase carboxyl transferase subunit alpha
		Solyc10g054690.1.1	Mutator-like transposase
		Solyc04g071910.1.1	Mutator-like transposase
		Solyc12g056680.1.1	Mutator-like transposase
miR160a	UGCCUGGCUCCCUGUAUGCCA	Solyc11g069500.1.1	Auxin response factor 16
		Solyc09g007810.2.1	Auxin response factor 3
		Solyc11g013470.1.1	Auxin response factor 17
		Solyc10g086130.1.1	Auxin response factor 3
miR319b	UUGGACUGAAGGGAGCUCCCUU	Solyc01g009070.2.1	MYB transcription factor
		Solyc02g079010.2.1	Cotton fiber expressed protein 1
		Solyc03g113840.1.1	Alpha-N-acetylglucosaminidase
		Solyc08g014020.2.1	MLP3.2 protein
		Solyc07g053410.2.1	Transcription factor CYCLOIDEA
miR319c	CUUGGACUGAAGGGAGCUCCC	Solyc01g009070.2.1	MYB transcription factor
		Solyc01g009070.2.1	Cotton fiber expressed protein 1
		Solyc11g007960.1.1	Kelch domain-containing protein 3
miR319b	UUGGACUGAAGGGAGCUCCCU	Solyc01g009070.2.1	MYB transcription factor
		Solyc02g079010.2.1	Cotton fiber expressed protein 1
		Solyc03g113840.1.1	Alpha-N-acetylglucosaminidase
		Solyc08g014020.2.1	MLP3.2 protein
		Solyc07g053410.2.1	Transcription factor CYCLOIDEA
miR319-3p	UUGGACUGAAGGGUUUCCUUC	Solyc08g048390.1.1	Transcription factor CYCLOIDEA
		Solyc08g048370.2.1	Transcription factor CYCLOIDEA
		Solyc07g053410.2.1	Transcription factor CYCLOIDEA
		Solyc01g100650.2.1	NHL repeat containing 2
		Solyc03g119020.2.1	Unknown Protein
		Solyc05g012840.1.1	Transcription factor CYCLOIDEA
		Solyc02g077250.2.1	Transcription factor CYCLOIDEA
		Solyc10g008780.1.1	Transcription factor CYCLOIDEA
		Solyc12g014140.1.1	Transcription factor CYCLOIDEA
		Solyc07g062680.1.1	Transcription factor CYCLOIDEA
		Solyc01g088160.2.1	Cytokinin oxidase/dehydrogenase
		Solyc02g072470.2.1	Receptor like kinase%2C RLK
		Solyc10g011690.2.1	WD-repeat protein
		Solyc08g078520.2.1	Os03g0859900 protein
		Solyc08g075340.2.1	Glycosyltransferase-like protein
miR393-5p	UCCAAAGGGAUCGCAUUGAUCC	Solyc06g008780.1.1	Auxin F-box protein 5
		Solyc09g074520.2.1	Auxin F-box protein 5
		Solyc02g079190.2.1	Auxin F-box protein 5
		Solyc06g008470.1.1	Auxin signaling F-box 1
		Solyc05g015070.2.1	U-box domain-containing protein
		Solyc03g007140.2.1	B3 domain-containing protein Os01g0905400
		Solyc07g063500.2.1	Lysine-specific histone demethylase
		Solyc07g063450.1.1	Amine oxidase family protein
miR395a	CUGAAGUGUUUGGGGGAACUC	Solyc11g066140.1.1	Unknown Protein
		Solyc04g054730.2.1	High affinity sulfate transporter 2
		Solyc01g111180.2.1	Unknown Protein
		Solyc01g110700.2.1	Unknown Protein
		Solyc03g005260.2.1	Sulfate adenylyltransferase
		Solyc09g082860.2.1	Sulfate adenylyltransferase
		Solyc06g075970.2.1	Unknown Protein
		Solyc06g082560.1.1	ClpB chaperone
		Solyc08g066140.2.1	Polyribonucleotide nucleotidyltransferase
miR482d-3p	UUUCCUAUUCCACCCAUGCCAA	Solyc06g005410.2.1	Unknown Protein
		Solyc02g032650.2.1	Nbs-lrr%2C resistance protein
		Solyc02g079350.2.1	Equilibrative nucleoside transporter
		Solyc02g079330.2.1	Equilibrative nucleoside transporter
		Solyc05g009750.1.1	Nbs-lrr%2C resistance protein
		Solyc01g105340.2.1	Chaperone protein dnaJ
		Solyc04g009130.2.1	Cc-nbs-lrr%2C resistance protein
		Solyc04g009290.1.1	Cc-nbs-lrr%2C resistance protein
		Solyc01g113620.1.1	NBS-LRR resistance protein
		Solyc02g079310.1.1	Equilibrative nucleoside transporter
		Solyc04g026110.2.1	Cc-nbs%2C resistance protein fragment
		Solyc04g009110.1.1	Cc-nbs-lrr%2C resistance protein
		Solyc08g075640.2.1	Cc-nbs-lrr%2C resistance protein
		Solyc01g102920.2.1	Tir-nbs%2C resistance protein fragment
		Solyc09g075010.2.1	Prostaglandin E synthase 3
		Solyc09g098100.2.1	Cc-nbs-lrr%2C resistance protein
		Solyc02g030290.1.1	Nbs%2C resistance protein fragment
		Solyc11g008560.1.1	AP2-like ethylene-responsive transcription factor At1g16060
miR1918	UGUUGGUGAGAGUUCGAUUCUC	Solyc10g045620.1.1	Os12g0283800 protein
		Solyc01g095820.2.1	RING finger protein
		Solyc10g054110.1.1	MATE efflux family protein
		Solyc01g105180.2.1	LIM zinc-binding protein
		Solyc01g107000.1.1	Endo-1 4-beta-xylanase
miR6026	UCUUGGCUAGAGUUGUAUUGC	Solyc01g006200.2.1	Unknown Protein
		Solyc06g048960.2.1	Ribonuclease 3-like protein 3
		Solyc02g070750.1.1	Cc-nbs%2C resistance protein fragment
		Solyc09g092290.1.1	Cc-nbs-lrr%2C resistance protein
		Solyc09g018220.1.1	Cc-nbs-lrr%2C resistance protein
		Solyc07g064410.1.1	Ubiquitin-conjugating enzyme-like protein
		Solyc11g010840.1.1	Poly
		Solyc05g010100.2.1	tRNA-adenosine deaminase
		Solyc10g047640.1.1	GATA transcription factor 25
miR6027-3p	UGAAUCCUUCGGCUAUCCAUA	Solyc11g069020.1.1	Cc-nbs-lrr%2C resistance protein
		Solyc09g098130.1.1	Cc-nbs-lrr%2C resistance protein
		Solyc04g008190.1.1	Nbs-lrr%2C resistance protein
		Solyc04g008140.1.1	Cc-nbs-lrr%2C resistance protein
		Solyc04g008120.1.1	Cc-nbs-lrr%2C resistance protein
		Solyc01g088060.2.1	Nbs-lrr%2C resistance protein
		Solyc10g047320.1.1	Cc-nbs-lrr%2C resistance protein
		Solyc07g053020.1.1	Cc-nbs-lrr%2C resistance protein
		Solyc02g027080.1.1	Cc-nbs-lrr%2C resistance protein
		Solyc04g009090.1.1	Nbs-lrr%2C resistance protein
		Solyc04g026110.2.1	Cc-nbs%2C resistance protein fragment
		Solyc04g007070.2.1	Cc-nbs-lrr%2C resistance protein
		Solyc05g013280.2.1	Cc-nbs-lrr%2C resistance protein with an R1 specific domain
		Solyc05g012890.1.1	Cc-nbs-lrr%2C resistance protein with an R1 specific domain
		Solyc05g012910.2.1	Cc-nbs-lrr%2C resistance protein with an R1 specific domain
		Solyc03g005660.2.1	Cc-nbs-lrr%2C resistance protein
		Solyc01g090430.2.1	Cc-nbs-lrr%2C resistance protein
		Solyc02g069940.2.1	WPP domain-associated protein
		Solyc01g108890.2.1	Potential GTPase activation protein
		Solyc06g062610.1.1	Pentatricopeptide repeat-containing protein
miR482a	UUCCAAUUCCACCCAUUCCUA	Solyc11g008140.1.1	Pectate lyase family protein
		Solyc09g090390.1.1	Unknown Protein
		Solyc10g074880.1.1	Homology to unknown gene
		Solyc02g091890.1.1	MRNA complete cds clone RAFL24-22-E06
		Solyc01g090860.2.1	Poly
		Solyc04g007320.1.1	Tir-nbs-lrr%2C resistance protein
		Solyc01g087200.2.1	Cc-nbs-lrr%2C resistance protein
		Solyc01g102920.2.1	Tir-nbs%2C resistance protein fragment
		Solyc01g094520.2.1	Kelch-like protein 14
		Solyc09g062970.1.1	Unknown Protein
		Solyc08g080850.2.1	Serine/threonine-protein kinase RIO1
		Solyc05g008230.2.1	U-box domain-containing protein 11
		Solyc03g083130.1.1	At5g24280-like protein
miR482a	UUUCCAAUUCCACCCAUUCCUA	Solyc11g008140.1.1	Pectate lyase family protein
		Solyc04g007320.1.1	Tir-nbs-lrr%2C resistance protein
		Solyc01g102920.2.1	Tir-nbs%2C resistance protein fragment
		Solyc06g009550.2.1	Receptor protein kinase-like protein
		Solyc03g116360.1.1	Regulator of chromosome condensation domain-containing protein
		Solyc12g056490.1.1	WD-repeat cell cycle regulatory protein
		Solyc01g087200.2.1	Cc-nbs-lrr%2C resistance protein
		Solyc01g090860.2.1	Poly
		Solyc09g090390.1.1	Unknown Protein
		Solyc10g074880.1.1	Homology to unknown gene
		Solyc02g091890.1.1	MRNA complete cds clone RAFL24-22-E06
		Solyc08g005510.1.1	Tir-nbs-lrr%2C resistance protein
		Solyc11g011350.1.1	Tir-nbs-lrr%2C resistance protein
		Solyc10g007060.2.1	Phenylalanyl-tRNA synthetase alpha chain
		Solyc05g009750.1.1	Nbs-lrr%2C resistance protein
		Solyc12g009450.1.1	Cc-nbs-lrr%2C resistance protein
		Solyc04g005540.2.1	Cc-nbs-lrr%2C resistance protein
		Solyc03g083130.1.1	At5g24280-like protein
		Solyc05g013290.1.1	Pto-like serine/threonine kinase
		Solyc03g005130.1.1	Receptor-like protein kinase
		Solyc07g052380.2.1	Multidrug resistance protein mdtK
		Solyc04g005550.1.1	Cc-nbs-lrr%2C resistance protein
		Solyc05g018720.1.1	NBS-coding resistance gene protein
miR6022	UGGAAGGGAGAAUAUCCAGGA	Solyc01g009700.1.1	LRR receptor-like serine/threonine-protein kinase%2C RLP
		Solyc01g005720.2.1	LRR receptor-like serine/threonine-protein kinase%2C RLP
		Solyc01g005780.1.1	LRR receptor-like serine/threonine-protein kinase%2C RLP
		Solyc01g005870.1.1	LRR receptor-like serine/threonine-protein kinase%2C RLP
		Solyc01g006550.2.1	LRR receptor-like serine/threonine-protein kinase%2C RLP
		Solyc01g009690.1.1	LRR receptor-like serine/threonine-protein kinase%2C RLP
		Solyc01g005730.2.1	LRR receptor-like serine/threonine-protein kinase%2C RLP
		Solyc01g005760.2.1	LRR receptor-like serine/threonine-protein kinase%2C RLP
		Solyc01g016370.1.1	LRR receptor-like serine/threonine-protein kinase%2C RLP
		Solyc01g008410.1.1	LRR receptor-like serine/threonine-protein kinase%2C RLP
		Solyc12g100020.1.1	LRR receptor-like serine/threonine-protein kinase%2C RLP
		Solyc01g008390.1.1	LRR receptor-like serine/threonine-protein kinase%2C RLP
		Solyc03g113040.2.1	ATP-binding cassette
		Solyc02g087840.2.1	Homeobox-leucine zipper-like protein
		Solyc09g018230.1.1	U-box domain-containing protein
		Solyc07g065320.2.1	Multidrug resistance protein ABC transporter family
		Solyc12g040740.1.1	LRR receptor-like serine/threonine-protein kinase%2C RLP
		Solyc04g074130.2.1	Mitochondrial carrier protein expressed
pc-43	UGAAUUGCCAUAAGAUCUCCC	Solyc02g088010.2.1	DCN1-like protein 1
		Solyc12g013770.1.1	Mannan endo-1 4-beta-mannosidase
		Solyc00g231680.1.1	Mannan endo-1 4-beta-mannosidase
		Solyc12g100020.1.1	LRR receptor-like serine/threonine-protein kinase%2C RLP
		Solyc12g099980.1.1	LRR receptor-like serine/threonine-protein kinase%2C RLP
		Solyc12g100010.1.1	LRR receptor-like serine/threonine-protein kinase%2C RLP
		Solyc01g060210.2.1	X1
		Solyc02g068140.2.1	Nodulin-like protein
pc-42	UCUUGGAUUUUAUCGGAGUUA	Solyc04g007240.1.1	tRNA dimethylallyltransferase
		Solyc11g019860.1.1	tRNA dimethylallyltransferase
		Solyc01g056280.2.1	F-box
		Solyc09g010340.1.1	Response regulator 8
		Solyc02g077390.1.1	WUSCHEL-related homeobox 11
		Solyc12g057010.1.1	Transporter major facilitator family
		Solyc06g071190.2.1	IFA binding protein
		Solyc05g056200.1.1	Receptor-like kinase
		Solyc05g050930.1.1	UNE1-like protein
pc-10a	UGAUGGAAGGGAGAAUAUCCA	Solyc12g040740.1.1	LRR receptor-like serine/threonine-protein kinase%2C RLP
		Solyc01g009700.1.1	LRR receptor-like serine/threonine-protein kinase%2C RLP
		Solyc01g008410.1.1	LRR receptor-like serine/threonine-protein kinase%2C RLP
		Solyc01g005720.2.1	LRR receptor-like serine/threonine-protein kinase%2C RLP
		Solyc03g082780.1.1	LRR receptor-like serine/threonine-protein kinase%2C RLP
		Solyc12g100020.1.1	LRR receptor-like serine/threonine-protein kinase%2C RLP
		Solyc01g005870.1.1	LRR receptor-like serine/threonine-protein kinase%2C RLP
		Solyc01g006550.2.1	LRR receptor-like serine/threonine-protein kinase%2C RLP
		Solyc01g009690.1.1	LRR receptor-like serine/threonine-protein kinase%2C RLP
		Solyc01g005730.2.1	LRR receptor-like serine/threonine-protein kinase%2C RLP
		Solyc01g005760.2.1	LRR receptor-like serine/threonine-protein kinase%2C RLP
		Solyc12g099950.1.1	LRR receptor-like serine/threonine-protein kinase%2C RLP
		Solyc12g100030.1.1	LRR receptor-like serine/threonine-protein kinase%2C RLP
		Solyc01g016370.1.1	LRR receptor-like serine/threonine-protein kinase%2C RLP
		Solyc01g005780.1.1	LRR receptor-like serine/threonine-protein kinase%2C RLP
		Solyc01g060380.1.1	cDNA clone J065202E18 full insert sequence
		Solyc01g014160.1.1	LRR receptor-like serine/threonine-protein kinase%2C RLP
		Solyc04g049070.2.1	Alpha glucosidase II
		Solyc09g090220.2.1	Pentatricopeptide repeat-containing protein
		Solyc01g099870.1.1	RAG1-activating protein 1 homolog
		Solyc04g074130.2.1	Mitochondrial carrier protein expressed
		Solyc07g063100.2.1	Proton pump interactor 1
		Solyc10g005110.2.1	Coproporphyrinogen III oxidase aerobic
pc-7c	UGCCAUGUAUUGAUACCCUUUU	Solyc09g061650.1.1	Serine/threonine-protein phosphatase 7 long form homolog
		Solyc09g064180.1.1	Unknown Protein
		Solyc02g067130.1.1	Serine/threonine-protein phosphatase 7 long form homolog
		Solyc00g144470.1.1	Serine/threonine-protein phosphatase 7 long form homolog
		Solyc09g061690.1.1	Serine/threonine-protein phosphatase 7 long form homolog
		Solyc06g035480.2.1	Serine/threonine-protein phosphatase 7 long form homolog
		Solyc08g066370.1.1	Serine/threonine-protein phosphatase 7 long form homolog
		Solyc11g042830.1.1	Serine/threonine-protein phosphatase 7 long form homolog
		Solyc00g045570.1.1	Unknown Protein
		Solyc12g042820.1.1	Serine/threonine-protein phosphatase 7 long form homolog
		Solyc11g065560.1.1	Serine/threonine-protein phosphatase 7 long form homolog
		Solyc07g056150.2.1	Ras-related protein Rab-2-A
pc-11c	UGCGAGUAUGCCUCAUGUACCA	Solyc05g015680.1.1	Serine/threonine-protein phosphatase 7 long form homolog
		Solyc09g061650.1.1	Serine/threonine-protein phosphatase 7 long form homolog
		Solyc00g144470.1.1	Serine/threonine-protein phosphatase 7 long form homolog
		Solyc09g061690.1.1	Serine/threonine-protein phosphatase 7 long form homolog
		Solyc11g065560.1.1	Serine/threonine-protein phosphatase 7 long form homolog
		Solyc06g035480.2.1	Serine/threonine-protein phosphatase 7 long form homolog
		Solyc08g066370.1.1	Serine/threonine-protein phosphatase 7 long form homolog
		Solyc00g195360.1.1	Serine/threonine-protein phosphatase 7 long form homolog
		Solyc09g064180.1.1	Unknown Protein
		Solyc02g067130.1.1	Serine/threonine-protein phosphatase 7 long form homolog
		Solyc11g042830.1.1	Serine/threonine-protein phosphatase 7 long form homolog
pc-13b	AUAGUUUUGAACUGUGGUAAGA	Solyc01g098150.2.1	Pentatricopeptide repeat-containing protein
		Solyc08g066600.2.1	Homology to unknown gene
		Solyc10g082000.1.1	Heat shock-like protein
		Solyc11g020780.1.1	Deoxyguanosine kinase 3
pc-15	ACAUUGUCAGGUGGGGAGUU	Solyc06g024370.1.1	Unknown Protein
		Solyc00g012440.1.1	TO54-2
		Solyc06g005210.1.1	Cytochrome P450 like_TBP
		Solyc00g006680.1.1	Plant senescence-associated protein
		Solyc06g024210.1.1	TO54-2
		Solyc05g054890.2.1	ABC transporter G family member 1
pc-20	AAUGGCGUCAGAUUGAUAUACGUU	Solyc10g006630.1.1	Auxin-responsive GH3-like
		Solyc01g068210.2.1	Glutamate dehydrogenase
pc-49	UGUUGUACAAAAAUGGUAUCAA	Solyc00g097960.1.1	Unknown Protein
		Solyc08g006620.2.1	Tsi1-interacting protein TSIP1
		Solyc01g110700.2.1	Unknown Protein
		Solyc01g111180.2.1	Unknown Protein
		Solyc02g079480.1.1	FAD-binding domain-containing protein
pc-58	UUUGUAAAACAUGUUGUGGAUU	Solyc00g045570.1.1	Unknown Protein
		Solyc09g064180.1.1	Unknown Protein
		Solyc02g067130.1.1	Serine/threonine-protein phosphatase 7 long form homolog
		Solyc00g144470.1.1	Serine/threonine-protein phosphatase 7 long form homolog
		Solyc09g061690.1.1	Serine/threonine-protein phosphatase 7 long form homolog
		Solyc11g065560.1.1	Serine/threonine-protein phosphatase 7 long form homolog
		Solyc06g035480.2.1	Serine/threonine-protein phosphatase 7 long form homolog
		Solyc08g066370.1.1	Serine/threonine-protein phosphatase 7 long form homolog
		Solyc09g061650.1.1	Serine/threonine-protein phosphatase 7 long form homolog
		Solyc05g008500.1.1	Mate efflux family protein
		Solyc11g042830.1.1	Serine/threonine-protein phosphatase 7 long form homolog
		Solyc10g080840.1.1	Cytochrome P450
		Solyc04g015660.1.1	Serine/threonine-protein phosphatase 7 long form homolog
		Solyc12g045020.1.1	Cytochrome P450
		Solyc04g054250.2.1	Cytochrome P450
		Solyc03g083850.1.1	Ulp1 protease family C-terminal catalytic domain containing protein
		Solyc03g026040.2.1	Receptor like kinase%2C RLK
		Solyc05g008510.2.1	Multidrug resistance protein mdtK
		Solyc10g079660.1.1	Importin alpha-1b subunit
		Solyc12g009380.1.1	30S ribosomal protein S17
		Solyc04g026110.2.1	Cc-nbs%2C resistance protein fragment
		Solyc11g072930.1.1	LRR receptor-like serine/threonine-protein kinase%2C RLP
		Solyc03g112760.2.1	Unknown Protein
		Solyc06g005940.2.1	Protein disulfide isomerase
		Solyc04g007070.2.1	Cc-nbs-lrr%2C resistance protein
		Solyc06g069900.2.1	1-aminocyclopropane-1-carboxylate oxidase

## Sheet: Table S10
	Table S10-List of the primers used for qRT-PCR analysis.
	Target candidate	Accession no.	Forward Primer (5'-3')	Reverse primer (5'-3')
miRNAs	miR156e-5p	MIMAT0035453	CGCTGATAGAAGAGAGTGAGCAC	mRQ 3' primer*
	miR160a	MIMAT0007914	CCTGGCTCCCTGTATGCCA	mRQ 3' primer
	miR164a-5p	MIMAT0033973	AGAAGCAGGGCACGTGCA	mRQ 3' primer
	miR393-5p	MIMAT0031324	CCAAAGGGATCGCATTGATC	mRQ 3' primer
	miR395a	MIMAT0007926	CTGAAGTGTTTGGGGGAACTC	mRQ 3' primer
	miR397-5p	MIMAT0031341	ATTGAGTGCAGCGTTGATGAC	mRQ 3' primer
	miR398b-3p	MIMAT0000949	CGGGTTGATTTGAGAACATATG	mRQ 3' primer
	miR167a	MIMAT0005626	GAAGCTGCCAGCATGATCTAA	mRQ 3' primer
	pc-27	no entry	GATAATGCTTGGAATATGCCCT	mRQ 3' primer
	pc-13a	no entry	GAGTTTTGAACTGTGGTAAGAAA	mRQ 3' primer
	pc-7b	no entry	ACCTTCCTGCCATGTATTGATAC	mRQ 3' primer
	pc-58	no entry	GCTTTGTAAAACATGTTGTGGATT	mRQ 3' primer
Target genes	SlSPL15	Solyc10g078700.1.1	AAGAATGGATGTGGGTCGTC	AGACTTAGAGTGCATACCACAAAC
	SlARF10	Solyc11g069500.1.1	GAAGTTCTTAGCGGACCCTG	CTGTTCCTGACTCATTACTACCC
	SlARF16	Solyc09g007810.2.1	TTCGGATAACCAAGATAAGCC	CGCAGAGTAATCCAGACGAG
	SlTIR1	Solyc09g074520.2.1	TTTCTCTGCCGATGTGCG	CAGGGTTCTGACAGGTAGCA
	SlLAC4	Solyc09g014240.2.1	CCTGGACAAACGACTAACG	TAGTGTGCCAGAGTAATGTAATG
	SlCSD1	Solyc01g067740.2.1	TACCGACAAGCAGATTCCTC	CAGTTAACCCTGGAGGCC
Reference genes	SnoU6	Solyc12g056290.1.1	CATCCGATAAAATTGGAACGA	CATCCGATAAAATTGGAACGA
	SlUbi3	Solyc01g056940.2.1	TCCATCTCGTGCTCCGTCT	CTGAACCTTTCCAGTGTCAT
* mRQ 3' primer was provided by the Mir-X™ miRNA First-Strand Synthesis (Clontech)

[truncated: 1 more sheets: Table S11]
